# Supplementary material for: Genomic modifiers of malignant and neurodevelopmental phenotypes in individuals with PTEN hamartoma tumor syndrome
Source: NPJ Genom Med. 2026 Mar 17;11:25. doi: 10.1038/s41525-026-00556-1 (PMC13172402; doi:10.1038/s41525-026-00556-1)
Supplement: Supplementary file 2 — Supplementary Data 1 [file 41525_2026_556_MOESM2_ESM.xlsx]

## Sheet: 85gene_bed_hg38
Chr	Start	End	Gene
chr11	67483026	67491103	AIP	1
chr2	29192774	29921586	ALK	1
chr5	112707498	112846239	APC	1
chr11	108222484	108369102	ATM	1
chr17	65528563	65561648	AXIN2	1
chr3	52401008	52410008	BAP1	1
chr2	214725646	214809683	BARD1	1
chr15	90717346	90816166	BLM	1
chr10	86756601	86932838	BMPR1A	1
chr17	43044295	43170245	BRCA1	1
chr13	32315474	32400266	BRCA2	1
chr17	61681266	61863521	BRIP1	1
chr3	122183683	122291629	CASR	1
chr1	193121800	193254815	CDC73	1
chr16	68737292	68835541	CDH1	1
chr12	57747727	57756013	CDK4	1
chr12	12715058	12722369	CDKN1B	1
chr11	2883213	2885773	CDKN1C	1
chr9	21967753	21995301	CDKN2A	1
chr19	33299934	33302534	CEBPA	1
chr22	28687743	28742422	CHEK2	1
chr5	138610967	138935034	CTNNA1	1
chr14	95086228	95158010	DICER1	1
chr2	231961245	232344350	DIS3L2	1
chr7	55019017	55211628	EGFR	1
chr2	47345158	47387601	EPCAM	1
chr1	241497603	241519761	FH	1
chr17	17212212	17237188	FLCN	1
chr3	128479427	128493185	GATA2	1
chrX	133535745	133985895	GPC3	1
chr15	32718004	32745107	GREM1	1
chr17	48724763	48729178	HOXB13	1
chr11	532242	537287	HRAS	1
chr4	54657918	54740715	KIT	1
chr14	65006174	65102695	MAX	1
chr16	89912119	89920977	MC1R	1
chr11	64803510	64811294	MEN1	1
chr7	116672196	116798386	MET	1
chr3	69739435	69968337	MITF	1
chr3	36993332	37050918	MLH1	1
chr2	47402969	47663146	MSH2	1
chr5	80654652	80876815	MSH3	1
chr2	47695530	47810101	MSH6	1
chr1	45329163	45340470	MUTYH	1
chr8	89933336	90003228	NBN	1
chr17	31094927	31382116	NF1	1
chr22	29603556	29698598	NF2	1
chr16	2039815	2047866	NTHL1	1
chr16	23603160	23641310	PALB2	1
chr4	54229280	54298245	PDGFRA	1
chr4	41744082	41748970	PHOX2B	1
chr7	5970925	6009106	PMS2	1
chr19	50384204	50418016	POLD1	1
chr12	132623753	132687365	POLE	1
chr7	124822386	124929983	POT1	1
chr17	68511780	68551319	PRKAR1A	1
chr9	95442980	95517057	PTCH1	1
chr10	87863625	87971930	PTEN	1
chr5	132556019	132646349	RAD50	1
chr17	58692573	58735611	RAD51C	1
chr17	35092208	35121522	RAD51D	1
chr13	48303726	48599436	RB1	1
chr8	144511288	144517845	RECQL4	1
chr10	43077069	43130351	RET	1
chr21	34787801	36004667	RUNX1	1
chr5	218241	257082	SDHA	1
chr11	61430042	61447529	SDHAF2	1
chr1	17018722	17054170	SDHB	1
chr1	161314257	161375340	SDHC	1
chr11	112086824	112120013	SDHD	1
chr18	51028394	51085045	SMAD4	1
chr19	10960825	11079426	SMARCA4	1
chr22	23786931	23838008	SMARCB1	1
chr17	40624962	40648654	SMARCE1	1
chr19	1177558	1228435	STK11	1
chr10	102503987	102633535	SUFU	1
chr3	169764610	169765060	TERC	1
chr5	1253147	1295069	TERT	1
chr2	96248516	96265994	TMEM127	1
chr17	7661779	7687550	TP53	1
chr9	132891348	132946874	TSC1	1
chr16	2047967	2089491	TSC2	1
chr3	10141008	10152220	VHL	1
chr8	31033788	31175916	WRN	1
chr11	32387775	32435885	WT1	1
