# Supplementary material for: Genomic modifiers of malignant and neurodevelopmental phenotypes in individuals with PTEN hamartoma tumor syndrome
Source: NPJ Genom Med. 2026 Mar 17;11:25. doi: 10.1038/s41525-026-00556-1 (PMC13172402; doi:10.1038/s41525-026-00556-1)
Supplement: Supplementary file 3 — Supplementary Data 2 [file 41525_2026_556_MOESM3_ESM.xlsx]

## Sheet: NDDPanelBedhg38
Chr	Start	End	Gene
chr1	1785285	1891087	GNB1	1
chr1	8352403	8817640	RERE	1
chr1	11106530	11262551	MTOR	1
chr1	16985957	17011928	ATP13A2	1
chr1	26696030	26782110	ARID1A	1
chr1	40072709	40097470	PPT1	1
chr1	42925374	42959176	SLC2A1	1
chr1	100719639	100739045	VCAM1	1
chr1	151402723	151459465	POGZ	1
chr1	153804726	153922975	GATAD2B	1
chr1	155335260	155562533	ASH1L	1
chr1	197084126	197146694	ASPM	1
chr1	202727403	202808421	KDM5B	1
chr1	210678314	211134115	KCNH1	1
chr1	226062706	226072002	H3-3A	1
chr1	244840637	244846941	HNRNPU	1
chr1	244850299	244864525	HNRNPU	1
chr1	27534244	27603632	AHDC1	1
chr1	110603153	110606353	KCNA2	1
chr1	114704463	114716894	NRAS	1
chr1	181483549	181806785	CACNA1E	1
chr1	61081861	61462788	NFIA	1
chr1	155897807	155910915	RIT1	1
chr1	244048938	244057478	ZBTB18	1
chr2	5692666	5701385	SOX11	1
chr2	25232960	25341915	DNMT3A	1
chr2	28751747	28802940	PPP1CB	1
chr2	32063610	32157637	SPAST	1
chr2	38981548	39120463	SOS1	1
chr2	60457193	60553498	BCL11A	1
chr2	60524488	60528215	BCL11A	1
chr2	144384374	144520391	ZEB2	1
chr2	148021010	148513475	MBD5	1
chr2	161416108	161425062	TBR1	1
chr2	165087519	165204067	SCN3A	1
chr2	165295772	165392310	SCN2A	1
chr2	196199252	196592611	HECW2	1
chr2	199269499	199465108	SATB2	1
chr2	224470149	224585397	CUL3	1
chr2	229767213	229921939	TRIP12	1
chr2	240713763	240820308	KIF1A	1
chr2	104855510	104857013	POU3F3	1
chr2	209771992	209999300	UNC80	1
chr2	49918504	51032536	NRXN1	1
chr2	165989159	166073670	SCN1A	1
chr3	4493347	4847840	ITPR1	1
chr3	9397718	9478154	SETD5	1
chr3	9731749	9748015	BRPF1	1
chr3	12583600	12664201	RAF1	1
chr3	25718943	25783498	NGLY1	1
chr3	32996607	33097202	GLB1	1
chr3	41199450	41240448	CTNNB1	1
chr3	47016407	47163977	SETD2	1
chr3	47802908	47850196	DHX30	1
chr3	70954713	71130941	FOXP1	1
chr3	114338099	114383642	ZBTB20	1
chr3	136337156	136752403	STAG1	1
chr3	138348665	138405535	MRAS	1
chr3	177020753	177197260	TBL1XR1	1
chr3	10992733	11039249	SLC6A1	1
chr4	986996	1004529	IDUA	1
chr4	17486392	17512234	QDPR	1
chr4	70242615	70251428	CSN3	1
chr4	84669539	84966391	WDFY3	1
chr4	113049628	113383740	ANK2	1
chr4	122923069	123319449	SPATA5	1
chr4	127917804	127965984	MFSD8	1
chr4	139301521	139390781	NAA15	1
chr4	157220583	157366074	GRIA2	1
chr4	177430774	177442503	AGA	1
chr4	15469864	15601557	CC2D2A	1
chr4	106046075	106316266	TBCK	1
chr4	101023429	101347471	PPP3CA	1
chr5	6599238	6633360	NSUN2	1
chr5	10971839	11903998	CTNND2	1
chr5	14143719	14509349	TRIO	1
chr5	36876758	37065819	NIPBL	1
chr5	74685143	74721288	HEXB	1
chr5	88718240	88904105	MEF2C	1
chr5	93583336	93594080	NR2F1	1
chr5	126541840	126595390	ALDH7A1	1
chr5	140114122	140119416	PURA	1
chr5	150219490	150289840	CAMK2A	1
chr5	151253051	151270392	GM2A	1
chr5	177133831	177300213	NSD1	1
chr5	162067641	162155539	GABRG2	1
chr6	24494968	24537207	ALDH5A1	1
chr6	26156330	26157115	H1-4	1
chr6	30720379	30725418	TUBB	1
chr6	31665879	31670066	CSNK2B	1
chr6	42984498	43012345	PPP2R5D	1
chr6	78934418	79078294	PHIP	1
chr6	87155550	87263688	ZNF292	1
chr6	98873724	98947973	FBXL4	1
chr6	131573203	131584332	ARG1	1
chr6	142751466	142945201	HIVEP2	1
chr6	156777929	157210779	ARID1B	1
chr6	170282205	170290609	DLL1	1
chr6	33420069	33453689	SYNGAP1	1
chr6	72621842	73198850	KCNQ5	1
chr7	2537809	2555758	BRAT1	1
chr7	5527147	5530601	ACTB	1
chr7	39950359	40097134	CDK13	1
chr7	44217149	44325631	CAMK2B	1
chr7	50458435	50561071	DDC	1
chr7	69598918	70792899	AUTS2	1
chr7	97852116	97872542	ASNS	1
chr7	98878489	99013243	TRRAP	1
chr7	114414996	114693772	FOXP2	1
chr7	140734012	140924764	BRAF	1
chr7	146116360	148420996	CNTNAP2	1
chr7	148807371	148884349	EZH2	1
chr7	152134924	152436005	KMT2C	1
chr7	105014189	105114085	KMT2E	1
chr8	41929478	42051987	KAT6A	1
chr8	43140448	43202827	HGSNAT	1
chr8	60678764	60868027	CHD7	1
chr8	63059488	63086053	TTPA	1
chr8	99013265	99877586	VPS13B	1
chr8	116845933	116874866	RAD21	1
chr8	139730342	140458579	TRAPPC9	1
chr8	139936939	139936962	TRAPPC9	2
chr8	139958937	139959072	TRAPPC9	3
chr8	143816343	143829386	PUF60	1
chr9	2015341	2193623	SMARCA2	1
chr9	74497335	74687201	RORB	1
chr9	83968082	83980269	HNRNPK	1
chr9	98288081	98709197	GABBR2	1
chr9	127612206	127692716	STXBP1	1
chr9	128552557	128633665	SPTAN1	1
chr9	132891347	132944633	TSC1	1
chr9	133351810	133356485	SURF1	1
chr9	137086926	137109187	MAN1B1	1
chr9	137139156	137168762	GRIN1	1
chr9	135702184	135793147	KCNT1	1
chr9	137618991	137836126	EHMT1	1
chr9	128203383	128255248	DNM1	1
chrX	5890041	6228665	NLGN4X	1
chrX	10156944	10237659	CLCN4	1
chrX	10445309	10833690	MID1	1
chrX	10498817	10500832	MID1	1
chrX	12138465	12724523	FRMPD4	1
chrX	17375419	17735993	NHS	1
chrX	18425604	18653629	CDKL5	1
chrX	19343892	19361707	PDHA1	1
chrX	20149910	20266632	RPS6KA3	1
chrX	23334867	23396801	PTCHD1	1
chrX	25003695	25015948	ARX	1
chrX	28587563	29955900	IL1RAPL1	1
chrX	38352482	38421450	OTC	1
chrX	41085634	41236579	USP9X	1
chrX	41333397	41350271	DDX3X	1
chrX	41514935	41923034	CASK	1
chrX	43654906	43746824	MAOA	1
chrX	44873176	45112600	KDM6A	1
chrX	47145217	47186815	RBM10	1
chrX	47571900	47619857	SYN1	1
chrX	48897911	48903145	PQBP1	1
chrX	49074432	49079905	WDR45	1
chrX	53191320	53225422	KDM5C	1
chrX	53232875	53321324	IQSEC2	1
chrX	53374148	53422669	SMC1A	1
chrX	53532095	53686752	HUWE1	1
chrX	54445453	54496166	FGD1	1
chrX	64185116	64205744	AMER1	1
chrX	64915801	64976533	ZC4H2	1
chrX	68042343	68433457	OPHN1	1
chrX	70444854	70505489	DLG3	1
chrX	71118555	71142454	MED12	1
chrX	71144830	71171201	NLGN3	1
chrX	71283191	71301168	NONO	1
chrX	71366263	71466005	TAF1	1
chrX	72329515	72573103	HDAC8	1
chrX	74732855	74925452	NEXMIF	1
chrX	77504877	77786233	ATRX	1
chrX	77910696	78050395	ATP7A	1
chrX	80669487	80809734	BRWD3	1
chrX	101408132	101414140	HNRNPH2	1
chrX	109641334	109733392	ACSL4	1
chrX	119574535	119584416	UBE2A	1
chrX	119834025	119853028	UPF3B	1
chrX	120524590	120575829	CUL4B	1
chrX	123184242	123490915	GRIA3	1
chrX	123960624	124102655	STAG2	1
chrX	129540274	129592553	OCRL	1
chrX	129803287	129843934	ZDHHC9	1
chrX	134373311	134428792	PHF6	1
chrX	135985426	136047269	SLC9A6	1
chrX	148500618	149000663	AFF2	1
chrX	153688296	153696593	SLC6A8	1
chrX	153724867	153744762	ABCD1	1
chrX	153929826	153935154	NAA10	1
chrX	154021812	154097731	MECP2	1
chrX	154348531	154374638	FLNA	1
chrX	155258240	155264567	RAB39B	1
chrX	15825805	15855014	AP1S2	1
chrX	100291643	100410273	PCDH19	1
chrX	111123076	111220945	PAK3	1
chrX	133535747	133985646	GPC3	1
chrX	147911950	147951127	FMR1	1
chrX	63634967	63785546	ARHGEF9	1
chrX	149478763	149505354	IDS	1
chrX	153700491	153724383	BCAP31	1
chrX	101390889	101414140	HNRNPH2	1
chrX	74421492	74533929	SLC16A2	1
chrX	153861513	153886174	L1CAM	1
chr10	28533491	28623112	WAC	1
chr10	70883509	70888784	PCBD1	1
chr10	74826412	75032622	KAT6B	1
chr10	79069034	79316528	ZMIZ1	1
chr10	87863437	87968775	PTEN	1
chr10	110567690	110604634	SMC3	1
chr10	110919542	111013667	SHOC2	1
chr10	112950249	113167677	TCF7L2	1
chr10	129835231	129963827	EBF3	1
chr10	179993	249789	ZMYND11	1
chr11	644224	695740	DEAF1	1
chr11	6612765	6619461	TPP1	1
chr11	7986897	7996172	EIF3F	1
chr11	45929318	46121434	PHF21A	1
chr11	65333753	65352980	DPF2	1
chr11	66070352	66244747	PACS1	1
chr11	68156039	68213317	KMT5B	1
chr11	70467855	71224796	SHANK2	1
chr11	71434410	71448431	DHCR7	1
chr11	72189557	72196323	FOLR1	1
chr11	112226364	112233972	PTS	1
chr11	118436489	118526824	KMT2A	1
chr11	119206275	119308149	CBL	1
chr11	532241	535550	HRAS	1
chr12	13561475	13980088	GRIN2B	1
chr12	23532296	23949703	SOX5	1
chr12	25205245	25250920	KRAS	1
chr12	32679202	32745650	DNM1L	1
chr12	45729836	45908036	ARID2	1
chr12	49018974	49055324	KMT2D	1
chr12	49184794	49189324	TUBA1A	1
chr12	51591235	51812864	SCN8A	1
chr12	64713441	64759446	GNS	1
chr12	88049012	88142216	CEP290	1
chr12	102838325	102917603	PAH	1
chr12	112418731	112509913	PTPN11	1
chr12	115958575	116277186	MED13L	1
chr12	49127958	49128936	TUBA1A	1
chr13	76991923	77002517	CLN5	1
chr13	99981771	99986765	ZIC2	1
chr13	101053777	101416462	NALCN	1
chr13	110148962	110307149	COL4A1	1
chr13	114314489	114327328	CHAMP1	1
chr14	21385193	21431708	CHD8	1
chr14	28767071	28770277	FOXG1	1
chr14	50117127	50231381	SOS2	1
chr14	87933013	87993271	GALC	1
chr14	99169287	99271485	BCL11B	1
chr14	100238764	100279034	YY1	1
chr14	101964527	102050798	DYNC1H1	1
chr14	105314414	105398147	PACS2	1
chr15	23643548	23647846	MAGEL2	1
chr15	25337248	25439028	UBE3A	1
chr15	26543546	26773076	GABRB3	1
chr15	45361123	45378782	GATM	1
chr15	45379201	45402322	GATM	1
chr15	68206991	68229742	CLN6	1
chr15	72343436	72376179	HEXA	1
chr15	75369378	75451585	SIN3A	1
chr15	89316304	89334795	POLG	1
chr15	92900320	93028007	CHD2	1
chr15	98649531	98964530	IGF1R	1
chr15	66386872	66491544	MAP2K1	1
chr16	1493350	1510459	TELO2	1
chr16	1706219	1770317	MAPK8IP3	1
chr16	2047988	2088712	TSC2	1
chr16	3725054	3880120	CREBBP	1
chr16	8797812	8849337	PMM2	1
chr16	9753407	10182406	GRIN2A	1
chr16	28477278	28492302	CLN3	1
chr16	56191338	56348199	GNAO1	1
chr16	67562406	67639185	CTCF	1
chr16	67657511	67660815	ACD	1
chr16	78099429	79212667	WWOX	1
chr16	89267620	89490561	ANKRD11	1
chr17	6684719	6713421	SLC13A5	1
chr17	7484378	7514618	POLR2A	1
chr17	7884804	7912757	CHD3	1
chr17	17681472	17811451	RAI1	1
chr17	31094926	31377677	NF1	1
chr17	39671121	39688057	PGAP3	1
chr17	40627723	40647851	SMARCE1	1
chr17	42535932	42544448	NAGLU	1
chr17	43800798	43833179	MPP3	1
chr17	44850286	44899625	EFTUD2	1
chr17	46029915	46192906	KANSL1	1
chr17	59619688	59696956	CLTC	1
chr17	60600182	60666279	PPM1D	1
chr17	61942604	62065282	MED13	1
chr17	63009536	63427706	TANC2	1
chr17	80209279	80220400	SGSH	1
chr17	81509970	81512866	ACTG1	1
chr17	74862496	74873031	FDXR	1
chr17	76726829	76733880	METTL23	1
chr18	23531498	23586617	NPC1	1
chr18	36129873	36174725	ELP2	1
chr18	37243044	37566037	CELF4	1
chr18	37271277	37274678	CELF4	1
chr18	55222330	55635957	TCF4	1
chr18	33578576	33747435	ASXL3	1
chr18	44680897	45068510	SETBP1	1
chr18	55275618	55401525	TCF4	1
chr19	1397810	1401570	GAMT	1
chr19	4090321	4124129	MAP2K2	1
chr19	11199292	11262492	DOCK6	1
chr19	12737491	12748323	GET3	1
chr19	13518974	13520257	CACNA1A	1
chr19	13906142	13930880	CC2D1A	1
chr19	15237489	15280451	BRD4	1
chr19	35030687	35034270	SCN1B	1
chr19	41966581	41994276	ATP1A3	1
chr19	42284664	42295797	CIC	1
chr19	52189801	52226425	PPP2R1A	1
chr19	10960921	11062282	SMARCA4	1
chr19	13024580	13098796	NFIX	1
chr19	13206441	13506460	CACNA1A	1
chr19	35718018	35738878	KMT2B	1
chr20	482693	543838	CSNK2A1	1
chr20	32358343	32439319	ASXL1	1
chr20	34280264	34303409	AHCY	1
chr20	49371967	49482646	KCNB1	1
chr20	50890345	50930990	ADNP	1
chr20	57648391	57709975	PMEPA1	1
chr20	58852980	58911195	GNAS	1
chr20	63400213	63402017	KCNQ2	1
chr20	63406188	63472640	KCNQ2	1
chr20	63488011	63499315	EEF1A2	1
chr20	58839739	58911195	GNAS	1
chr21	33543043	33577506	SON	1
chr21	37420298	37515376	DYRK1A	1
chr21	37420298	37472880	DYRK1A	1
chr22	20982268	20999037	LZTR1	1
chr22	23786962	23834518	SMARCB1	1
chr22	38111494	38114187	PLA2G6	1
chr22	38111494	38181754	PLA2G6	1
chr22	40346499	40366571	ADSL	1
chr22	41092609	41180077	EP300	1
chr22	42160012	42215439	TCF20	1
chr22	50622753	50628173	ARSA	1
chr22	50674641	50733212	SHANK3	1
chr6_GL000250v2_alt	2049882	2054921	TUBB	1
chr6_GL000251v2_alt	2200118	2205157	TUBB	1
chr6_GL000251v2_alt	3143170	3147357	CSNK2B	1
chr6_GL000252v2_alt	1976229	1981268	TUBB	1
chr6_GL000252v2_alt	2913650	2917838	CSNK2B	1
chr6_GL000254v2_alt	2064454	2069493	TUBB	1
chr6_GL000254v2_alt	3007751	3011938	CSNK2B	1
chr6_GL000255v2_alt	1975491	1980531	TUBB	1
chr6_GL000255v2_alt	2921703	2925890	CSNK2B	1
chr6_GL000253v2_alt	2030630	2035669	TUBB	1
chr6_GL000253v2_alt	2970926	2975113	CSNK2B	1
chr6_GL000256v2_alt	2021165	2026204	TUBB	1
chr6_GL000256v2_alt	2965163	2969350	CSNK2B	1
chr6_GL000256v2_alt	4868794	4902412	SYNGAP1	1
chr17_GL000258v2_alt	594072	758707	KANSL1	1
chr17_GL000258v2_alt	1376623	1398561	KANSL1	1
