# Supplementary material for: Genomic modifiers of malignant and neurodevelopmental phenotypes in individuals with PTEN hamartoma tumor syndrome
Source: NPJ Genom Med. 2026 Mar 17;11:25. doi: 10.1038/s41525-026-00556-1 (PMC13172402; doi:10.1038/s41525-026-00556-1)
Supplement: Supplementary file 4 — Supplementary Data 3 [file 41525_2026_556_MOESM4_ESM.xlsx]

## Sheet: Cancer
Chr	Start	End	Gene.refGene	ExonicFunc.refGene	Change.refGene	Classification	Classification details	CCF patient ID	PTEN variant	Demographics and Cancer Phenotypes
chr11	108254013	108254013	ATM	stopgain	ATM:NM_000051:exon13:c.C2098T:p.Q700X	Pathogenic/Likely pathogenic	ClinVar variation ID: 186167	CCF01679-01-001 CCF01679-03-001	Tier 1	67 M: colon ca (age 43), prostate ca 24 M: no cancer (deceased at age 26)
chr2	232029988	232029988	DIS3L2	stopgain	DIS3L2:NM_001257281:exon5:c.C274T:p.R92X	Pathogenic	ClinVar variation ID: 949712	CCF09065-01-001	Tier 1	12 M: no cancer
chr2	232343480	232343480	DIS3L2	stopgain	DIS3L2:NM_001257281:exon14:c.C1717T:p.R573X	Likely pathogenic	Expert opinion	CCF00676-01-001	Tier 1	4 M: no cancer
chr5	223509	223509	SDHA	stopgain	SDHA:NM_001294332:exon2:c.C91T:p.R31X	Pathogenic/Likely pathogenic	ClinVar variation ID: 142601	CCF05945-01-001	Tier 1	35 F: breast ca (age 34), breast ca in situ x 2 (age 26)
chr5	80665358	80665358	MSH3	stopgain	MSH3:NM_002439:exon3:c.C574T:p.Q192X	Pathogenic/Likely pathogenic	ClinVar variation ID: 643818	CCF00237-01-001 CCF00237-02-001	Tier 1	14 F: no cancer 46 F: no cancer
chr5	112827148	112827148	APC	stopgain	APC:NM_001127511:exon10:c.T1395A:p.C465X	Likely pathogenic	Franklin Genoox: PVS1, PM2	CCF10673-01-001	Tier 2	46 F: breast ca (age 45)
chr17	43079400	43079400	BRCA1	splicing	BRCA1:NM_007300:exon13:c.4358-1G>A	Likely pathogenic	ClinVar variation ID: 162503 Franklin Genoox: PVS1, PM2	CCF01334-01-001 CCF11556-01-001	Tier 1 Tier 1	49 F: breast ca in situ (age 49), kidney ca (age 53) 6 F: no cancer
chr17	61684053	61684056	BRIP1	frameshift deletion	BRIP1:NM_032043:exon20:c.2990_2993del:p.T997Rfs*61	Pathogenic	Franklin Genoox: PVS1, PS4, PM2, PP5	CCF15132-01-001	Tier 1	21 F: kidney cancer (age 22)
chr17	61776505	61776505	BRIP1	stopgain	BRIP1:NM_032043:exon14:c.C1993T:p.Q665X	Pathogenic	ClinVar variation ID: 652157	CCF02447-03-001	Tier 1	8 M: no cancer
chr13	32333006	32333006	BRCA2	stopgain	BRCA2:NM_000059:exon10:c.G1528T:p.E510X	Pathogenic	ClinVar variation ID: 51139	CCF00907-01-001	Tier 1	35 M: no cancer
chr13	32336390	32336390	BRCA2	frameshift deletion	BRCA2:NM_000059:exon11:c.2035delA:p.N679Ifs*3	Pathogenic	ClinVar variation ID: 37773	CCF06092-01-001	Tier 1	53 M: kidney ca (age 49), colon ca (age 53), skin BCC
chr13	32339821	32339821	BRCA2	frameshift insertion	BRCA2:NM_000059:exon11:c.5467dupA:p.N1824Kfs*5	Pathogenic	ClinVar Variation ID: 37967	CCF06218-01-001	Tier 2	F: breast ca (unknown age, anonymous participant)
chr1	161356832	161356832	SDHC	stopgain	SDHC:NM_001035513:exon3:c.C238T:p.R80X	Pathogenic	ClinVar variation ID: 183753	CCF00165-01-001	Tier 1	43 F: thyroid ca (age 36), paraganglioma
chr16	23630296	23630296	PALB2	stopgain	PALB2:NM_024675:exon5:c.G1858T:p.G620X	Pathogenic	ClinVar variation ID: 1997185	CCF10930-01-001	Tier 1	4 M: no cancer
chr19	33302504	33302504	CEBPA	stopgain	CEBPA:NM_001287424:exon1:c.C16T:p.R6X	Likely pathogenic	Expert opinion	CCF01094-01-001	Tier 1	32 F: no cancer
chr19	50402028	50402028	POLD1	frameshift deletion	POLD1:NM_001308632:exon4:c.493delC:p.Q165Nfs*4	Likely pathogenic	Expert opinion	CCF03152-01-001	Tier 1	57 F: breast ca (age 40, 50), thyroid ca (age 52)
chr14	95113166	95113166	DICER1	stopgain	DICER1:NM_001195573:exon11:c.C1966T:p.R656X	Pathogenic	ClinVar variation ID: 254301	CCF00239-01-001 CCF00239-01-002 CCF00239-02-001 CCF00239-04-001	Tier 2	10 F: thyroid ca (age 10) 6 F: no cancer 39 M: no cancer 74 M: no cancer
chr7	55168522	55168522	EGFR	splicing	EGFR:NM_201282:exon16:c.1881-1G>A	Likely pathogenic	Franklin Genoox: PVS1, PM2	CCF04565-01-001 CCF07535-01-001	Tier 1 Tier 1	56 F: breast ca (age 49), breast ca in situ (age 49), endometrial ca (age 56), leukemia 66F: breast ca (age 66), endometrial ca (age 31)
chr8	89937024	89937024	NBN	splicing	NBN:NM_002485:exon15:c.2234+2T>G	Likely pathogenic	ClinVar variation ID: 185026	CCF02111-02-001	Tier 1	42 M: thyroid ca (age 41)
chr17	7673802	7673802	TP53	nonsynonymous SNV	TP53:NM_001126115:exon4:c.G422A:p.R141H	Pathogenic	ClnVar variation ID: 12366	CCF11618-01-001	Tier 1	52 M: thyroid ca, kidney ca (age 50), ocular melanoma (age 48)
chr3	69964940	69964940	MITF	nonsynonymous SNV	MITF:NM_000248:exon9:c.G952A:p.E318K	Pathogenic/Likely pathogenic; risk factor	ClinVar variation ID: 29792	CCF02111-01-001 CCF02111-02-001 CCF05729-01-001 CCF05875-02-001 CCF07393-01-001 CCF10918-01-001 CCF11952-01-001 CCF14200-01-001 CCF15969-01-001 CCF15969-02-001	Tier 1 Tier 1 Tier 1 Tier 1 Tier 1 Tier 1 Tier 1 Tier 1 Tier 2 Tier 2	4 M: no cancer 42 M: thyroid ca (age 41) 37 F: kidney ca (age 34) 51 M: thyroid ca (age 51) 49 F: breast ca x 2 (age 40), breast ca in situ x 2 (age 41), thyroid ca (age 41) 18 F: no cancer 1 M: no cancer 61 F: breast ca (age 58), thyroid ca (age 35), melanoma (age 60), GU NOS (age 55) 1 M: no cancer 37 M: no cancer
chr22	28725254	28725254	CHEK2	nonsynonymous SNV	CHEK2:NM_001349956:exon3:c.C433T:p.R145W	Likely pathogenic	ClinVar variation ID: 5592	CCF06522-01-001	Tier 1	59 F: breast ca x 2 (age 54), breast ca in situ (age 54), thyroid ca (age 58)
Abbreviations: CCF, Cleveland Clinic Foundation; F, female; M, male; ca, cancer; BCC, basal cell carcinoma; GU, genitourinary; NOS, not otherwise specified.

## Sheet: Variant Annotations
Chr	Start	End	Ref	Alt	Func.refGene	Gene.refGene	GeneDetail.refGene	ExonicFunc.refGene	AAChange.refGene	genomicSuperDups	AF	AF_popmax	AF_male	AF_female	AF_raw	AF_afr	AF_sas	AF_amr	AF_eas	AF_nfe	AF_fin	AF_asj	AF_oth	non_topmed_AF_popmax	non_neuro_AF_popmax	non_cancer_AF_popmax	controls_AF_popmax	CLNALLELEID	CLNDN	CLNDISDB	CLNREVSTAT	CLNSIG	SIFT_score	SIFT_converted_rankscore	SIFT_pred	SIFT4G_score	SIFT4G_converted_rankscore	SIFT4G_pred	Polyphen2_HDIV_score	Polyphen2_HDIV_rankscore	Polyphen2_HDIV_pred	Polyphen2_HVAR_score	Polyphen2_HVAR_rankscore	Polyphen2_HVAR_pred	LRT_score	LRT_converted_rankscore	LRT_pred	MutationTaster_score	MutationTaster_converted_rankscore
chr11	108254013	108254013	C	T	exonic	ATM	.	stopgain	ATM:NM_000051:exon13:c.C2098T:p.Q700X,ATM:NM_001351834:exon14:c.C2098T:p.Q700X	.	.	.	.	.	.	.	.	.	.	.	.	.	.	.	.	.	.	183176	Ataxia-telangiectasia_syndrome|Hereditary_cancer-predisposing_syndrome|Familial_cancer_of_breast|not_provided	MONDO:MONDO:0008840,MedGen:C0004135,OMIM:208900,Orphanet:ORPHA100,SNOMED_CT:68504005|MONDO:MONDO:0015356,MeSH:D009386,MedGen:C0027672,Orphanet:ORPHA140162,SNOMED_CT:699346009|MONDO:MONDO:0016419,MedGen:C0346153,OMIM:114480,Orphanet:ORPHA227535,SNOMED_CT:254843006|MedGen:CN517202	criteria_provided,_multiple_submitters,_no_conflicts	Pathogenic/Likely_pathogenic	.	.	.	.	.	.	.	.	.	.	.	.	0.031	0.253	N	1	0.81
chr2	232029988	232029988	C	T	exonic	DIS3L2	.	stopgain	DIS3L2:NM_001257281:exon5:c.C274T:p.R92X,DIS3L2:NM_001257282:exon5:c.C274T:p.R92X,DIS3L2:NM_152383:exon5:c.C274T:p.R92X	.	.	.	.	.	.	.	.	.	.	.	.	.	.	.	.	.	.	922606	Perlman_syndrome	MONDO:MONDO:0009965,MedGen:C0796113,OMIM:267000,Orphanet:ORPHA2849	criteria_provided,_single_submitter	Pathogenic	.	.	.	.	.	.	.	.	.	.	.	.	0	0.469	D	1	0.81
chr2	232343480	232343480	C	T	exonic	DIS3L2	.	stopgain	DIS3L2:NM_001257281:exon14:c.C1717T:p.R573X	.	4.939e-05	0.0003	3.487e-05	6.584e-05	4.038e-05	0	0	0.0003	0	0	0	0	0	0.0003	0.0003	0.0003	0.0003	.	.	.	.	.	.	.	.	.	.	.	.	.	.	.	.	.	.	.	.	1	0.506
chr5	223509	223509	C	T	exonic	SDHA	.	stopgain	SDHA:NM_001294332:exon2:c.C91T:p.R31X,SDHA:NM_001330758:exon2:c.C91T:p.R31X,SDHA:NM_004168:exon2:c.C91T:p.R31X	Score=0.937212;Name=chr3:197617792	0.0002	0.0004	0.0002	0.0002	0.0002	6.152e-05	3.266e-05	0	5.437e-05	0.0004	0	0	0.0002	0.0004	0.0004	0.0004	0.0004	152315	Rhabdomyosarcoma|Pilocytic_astrocytoma|Gastrointestinal_stromal_tumor|Leigh_syndrome|Carney_triad|Dilated_cardiomyopathy_1GG|Paragangliomas_5|Hereditary_cancer-predisposing_syndrome|Neurodegeneration_with_ataxia_and_late-onset_optic_atrophy|Mitochondrial_complex_II_deficiency,_nuclear_type_1|not_provided	Human_Phenotype_Ontology:HP:0002859,MONDO:MONDO:0005212,MeSH:D012208,MedGen:C0035412,Orphanet:ORPHA780|Human_Phenotype_Ontology:HP:0033680,MONDO:MONDO:0016691,MedGen:C0334583,Orphanet:ORPHA251612|Human_Phenotype_Ontology:HP:0100723,MONDO:MONDO:0011719,MeSH:D046152,MedGen:C0238198,OMIM:606764,Orphanet:ORPHA44890|MONDO:MONDO:0009723,MedGen:C0023264,OMIM:256000,Orphanet:ORPHA506,SNOMED_CT:29570005|M…	criteria_provided,_multiple_submitters,_no_conflicts	Pathogenic/Likely_pathogenic	.	.	.	.	.	.	.	.	.	.	.	.	0	0.559	U	1	0.81
chr5	80665358	80665358	C	T	exonic	MSH3	.	stopgain	MSH3:NM_002439:exon3:c.C574T:p.Q192X	.	2.002e-05	6.19e-05	0	4.358e-05	1.988e-05	6.19e-05	0	0	0	3.547e-05	0	0	0	8.353e-05	6.204e-05	6.749e-05	2.353e-05	634113	Hereditary_cancer-predisposing_syndrome|not_provided	MONDO:MONDO:0015356,MeSH:D009386,MedGen:C0027672,Orphanet:ORPHA140162,SNOMED_CT:699346009|MedGen:CN517202	criteria_provided,_multiple_submitters,_no_conflicts	Pathogenic	.	.	.	.	.	.	.	.	.	.	.	.	0.241	0.036	N	1	0.81
chr5	112827148	112827148	T	A	exonic	APC	.	stopgain	APC:NM_001127511:exon10:c.T1395A:p.C465X,APC:NM_001354897:exon11:c.T1479A:p.C493X,APC:NM_001354899:exon11:c.T1365A:p.C455X,APC:NM_001354901:exon11:c.T1272A:p.C424X,APC:NM_001354902:exon11:c.T1176A:p.C392X,APC:NM_001354905:exon11:c.T969A:p.C323X,APC:NM_000038:exon12:c.T1449A:p.C483X,APC:NM_001354895:exon12:c.T1449A:p.C483X,APC:NM_001354898:exon12:c.T1374A:p.C458X,APC:NM_001354900:exon12:c.T1326A:p…	.	.	.	.	.	.	.	.	.	.	.	.	.	.	.	.	.	.	.	.	.	.	.	.	.	.	.	.	.	.	.	.	.	.	.	0	0.843	D	1	0.81
chr17	43079400	43079400	C	T	splicing	BRCA1	NM_007300:exon13:c.4358-1G>A	.	.	.	0	.	0	0	8.106e-06	0	0	0	0	0	0	0	0	.	.	.	.	172181	Hereditary_breast_ovarian_cancer_syndrome	MONDO:MONDO:0003582,MeSH:D061325,MedGen:C0677776,OMIM:PS604370,Orphanet:ORPHA145	criteria_provided,_single_submitter	Likely_pathogenic	.	.	.	.	.	.	.	.	.	.	.	.	.	.	.	1	0.81
chr17	61684053	61684056	TTTG	-	exonic	BRIP1	.	frameshift deletion	BRIP1:NM_032043:exon20:c.2990_2993del:p.T997Rfs*61	.	3.187e-05	6.162e-05	3.686e-05	2.601e-05	3.181e-05	0	0	0	5.439e-05	6.162e-05	0	0	0	6.277e-05	7.456e-05	6.824e-05	7.017e-05	231995	Neoplasm_of_ovary|Hereditary_breast_ovarian_cancer_syndrome|Fanconi_anemia_complementation_group_J|Hereditary_cancer-predisposing_syndrome|Familial_cancer_of_breast|not_provided	Human_Phenotype_Ontology:HP:0100615,MONDO:MONDO:0021068,MeSH:D010051,MedGen:C0919267,OMIM:167000,SNOMED_CT:123843001|MONDO:MONDO:0003582,MeSH:D061325,MedGen:C0677776,OMIM:PS604370,Orphanet:ORPHA145|MONDO:MONDO:0012187,MedGen:C1836860,OMIM:609054|MONDO:MONDO:0015356,MeSH:D009386,MedGen:C0027672,Orphanet:ORPHA140162,SNOMED_CT:699346009|MONDO:MONDO:0016419,MedGen:C0346153,OMIM:114480,Orphanet:ORPHA2…	criteria_provided,_multiple_submitters,_no_conflicts	Pathogenic/Likely_pathogenic	.	.	.	.	.	.	.	.	.	.	.	.	.	.	.	.	.
chr17	61776505	61776505	G	A	exonic	BRIP1	.	stopgain	BRIP1:NM_032043:exon14:c.C1993T:p.Q665X	.	.	.	.	.	.	.	.	.	.	.	.	.	.	.	.	.	.	646317	Fanconi_anemia_complementation_group_J|Hereditary_cancer-predisposing_syndrome|Familial_cancer_of_breast	MONDO:MONDO:0012187,MedGen:C1836860,OMIM:609054|MONDO:MONDO:0015356,MeSH:D009386,MedGen:C0027672,Orphanet:ORPHA140162,SNOMED_CT:699346009|MONDO:MONDO:0016419,MedGen:C0346153,OMIM:114480,Orphanet:ORPHA227535,SNOMED_CT:254843006	criteria_provided,_multiple_submitters,_no_conflicts	Pathogenic	.	.	.	.	.	.	.	.	.	.	.	.	0	0.629	D	1	0.81
chr13	32333006	32333006	G	T	exonic	BRCA2	.	stopgain	BRCA2:NM_000059:exon10:c.G1528T:p.E510X	.	.	.	.	.	.	.	.	.	.	.	.	.	.	.	.	.	.	65807	Hereditary_breast_ovarian_cancer_syndrome|Breast-ovarian_cancer,_familial,_susceptibility_to,_1|Breast-ovarian_cancer,_familial,_susceptibility_to,_2|Familial_cancer_of_breast|Breast_and/or_ovarian_cancer|not_provided	MONDO:MONDO:0003582,MeSH:D061325,MedGen:C0677776,OMIM:PS604370,Orphanet:ORPHA145|MONDO:MONDO:0011450,MedGen:C2676676,OMIM:604370|MONDO:MONDO:0012933,MedGen:C2675520,OMIM:612555|MONDO:MONDO:0016419,MedGen:C0346153,OMIM:114480,Orphanet:ORPHA227535,SNOMED_CT:254843006|MedGen:CN221562|MedGen:CN517202	reviewed_by_expert_panel	Pathogenic	.	.	.	.	.	.	.	.	.	.	.	.	0.022	0.268	N	1	0.81
chr13	32336390	32336390	A	-	exonic	BRCA2	.	frameshift deletion	BRCA2:NM_000059:exon11:c.2035delA:p.N679Ifs*3	.	.	.	.	.	.	.	.	.	.	.	.	.	.	.	.	.	.	46329	Hereditary_breast_ovarian_cancer_syndrome|Breast-ovarian_cancer,_familial,_susceptibility_to,_2|Hereditary_cancer-predisposing_syndrome|not_provided	MONDO:MONDO:0003582,MeSH:D061325,MedGen:C0677776,OMIM:PS604370,Orphanet:ORPHA145|MONDO:MONDO:0012933,MedGen:C2675520,OMIM:612555|MONDO:MONDO:0015356,MeSH:D009386,MedGen:C0027672,Orphanet:ORPHA140162,SNOMED_CT:699346009|MedGen:CN517202	reviewed_by_expert_panel	Pathogenic	.	.	.	.	.	.	.	.	.	.	.	.	.	.	.	.	.
chr13	32339821	32339821	-	A	exonic	BRCA2	.	frameshift insertion	BRCA2:NM_000059:exon11:c.5467dupA:p.N1824Kfs*5	.	.	.	.	.	.	.	.	.	.	.	.	.	.	.	.	.	.	46523	Hereditary_breast_ovarian_cancer_syndrome|Breast-ovarian_cancer,_familial,_susceptibility_to,_2|Hereditary_cancer-predisposing_syndrome|not_provided	MONDO:MONDO:0003582,MeSH:D061325,MedGen:C0677776,OMIM:PS604370,Orphanet:ORPHA145|MONDO:MONDO:0012933,MedGen:C2675520,OMIM:612555|MONDO:MONDO:0015356,MeSH:D009386,MedGen:C0027672,Orphanet:ORPHA140162,SNOMED_CT:699346009|MedGen:CN517202	reviewed_by_expert_panel	Pathogenic	.	.	.	.	.	.	.	.	.	.	.	.	.	.	.	.	.
chr1	161356832	161356832	C	T	exonic	SDHC	.	stopgain	SDHC:NM_001035513:exon3:c.C238T:p.R80X,SDHC:NM_001035512:exon4:c.C295T:p.R99X,SDHC:NM_003001:exon5:c.C397T:p.R133X	.	3.614e-05	9.799e-05	2.967e-05	4.377e-05	3.611e-05	0	9.799e-05	0	0	5.389e-05	0	0	0	9.799e-05	9.801e-05	9.828e-05	6.373e-05	181600	Gastrointestinal_stromal_tumor|Paragangliomas_3|Carney-Stratakis_syndrome|Hereditary_cancer-predisposing_syndrome|Hereditary_pheochromocytoma-paraganglioma|not_provided	Human_Phenotype_Ontology:HP:0100723,MONDO:MONDO:0011719,MeSH:D046152,MedGen:C0238198,OMIM:606764,Orphanet:ORPHA44890|MONDO:MONDO:0011544,MedGen:C1854336,OMIM:605373|MONDO:MONDO:0011740,MedGen:C1847319,OMIM:606864,Orphanet:ORPHA97286|MONDO:MONDO:0015356,MeSH:D009386,MedGen:C0027672,Orphanet:ORPHA140162,SNOMED_CT:699346009|MONDO:MONDO:0017366,MedGen:C1708353,Orphanet:ORPHA29072|MedGen:CN517202	criteria_provided,_multiple_submitters,_no_conflicts	Pathogenic	.	.	.	.	.	.	.	.	.	.	.	.	0	0.843	D	1	0.81
chr16	23630296	23630296	C	A	exonic	PALB2	.	stopgain	PALB2:NM_024675:exon5:c.G1858T:p.G620X	.	.	.	.	.	.	.	.	.	.	.	.	.	.	.	.	.	.	.	.	.	.	.	.	.	.	.	.	.	.	.	.	.	.	.	0	0.629	D	1	0.81
chr19	33302504	33302504	G	A	exonic	CEBPA	.	stopgain	CEBPA:NM_001287424:exon1:c.C16T:p.R6X	.	.	.	.	.	.	.	.	.	.	.	.	.	.	.	.	.	.	.	.	.	.	.	.	.	.	.	.	.	.	.	.	.	.	.	.	.	.	.	.
chr19	50402028	50402028	C	-	exonic	POLD1	.	frameshift deletion	POLD1:NM_001308632:exon4:c.493delC:p.Q165Nfs*4,POLD1:NM_001256849:exon5:c.493delC:p.Q165Nfs*4,POLD1:NM_002691:exon5:c.493delC:p.Q165Nfs*4	.	.	.	.	.	.	.	.	.	.	.	.	.	.	.	.	.	.	.	.	.	.	.	.	.	.	.	.	.	.	.	.	.	.	.	.	.	.	.	.
chr14	95113166	95113166	G	A	exonic	DICER1	.	stopgain	DICER1:NM_001195573:exon11:c.C1966T:p.R656X,DICER1:NM_001271282:exon12:c.C1966T:p.R656X,DICER1:NM_001291628:exon12:c.C1966T:p.R656X,DICER1:NM_177438:exon12:c.C1966T:p.R656X,DICER1:NM_030621:exon14:c.C1966T:p.R656X	.	3.978e-06	3.266e-05	7.36e-06	0	7.952e-06	0	3.266e-05	0	0	0	0	0	0	3.266e-05	3.267e-05	3.276e-05	6.373e-05	248863	Goiter,_multinodular_1,_with_or_without_Sertoli-Leydig_cell_tumors|Pleuropulmonary_blastoma|Hereditary_cancer-predisposing_syndrome|DICER1_syndrome|Global_developmental_delay_-_lung_cysts_-_overgrowth_-_Wilms_tumor_syndrome|Rhabdomyosarcoma,_embryonal,_2|not_provided	Human_Phenotype_Ontology:HP:0009798,MONDO:MONDO:0007681,MedGen:C0302859,OMIM:138800,Orphanet:ORPHA276399,SNOMED_CT:32251000119106|Human_Phenotype_Ontology:HP:0100528,MONDO:MONDO:0011014,MedGen:C1266144,OMIM:601200,Orphanet:ORPHA64742|MONDO:MONDO:0015356,MeSH:D009386,MedGen:C0027672,Orphanet:ORPHA140162,SNOMED_CT:699346009|MONDO:MONDO:0017288,MedGen:C3839822,Orphanet:ORPHA284343|MONDO:MONDO:001844…	criteria_provided,_multiple_submitters,_no_conflicts	Pathogenic	.	.	.	.	.	.	.	.	.	.	.	.	0.002	0.379	N	1	0.81
chr7	55168522	55168522	G	A	splicing	EGFR	NM_201282:exon16:c.1881-1G>A	.	.	.	.	.	.	.	.	.	.	.	.	.	.	.	.	.	.	.	.	.	.	.	.	.	.	.	.	.	.	.	.	.	.	.	.	.	.	.	.	1	0.194
chr8	89937024	89937024	A	C	splicing	NBN	NM_002485:exon15:c.2234+2T>G;NM_001024688:exon16:c.1988+2T>G	.	.	.	8.007e-06	8.844e-06	7.405e-06	8.715e-06	7.953e-06	0	0	0	0	8.844e-06	0	0	0.0002	9.01e-06	1.121e-05	9.791e-06	2.346e-05	182827	Microcephaly,_normal_intelligence_and_immunodeficiency|Hereditary_cancer-predisposing_syndrome|not_provided	MONDO:MONDO:0009623,MedGen:C0398791,OMIM:251260,Orphanet:ORPHA647,SNOMED_CT:234638009|MONDO:MONDO:0015356,MeSH:D009386,MedGen:C0027672,Orphanet:ORPHA140162,SNOMED_CT:699346009|MedGen:CN517202	criteria_provided,_multiple_submitters,_no_conflicts	Likely_pathogenic	.	.	.	.	.	.	.	.	.	.	.	.	.	.	.	1	0.81
chr17	7673802	7673802	C	T	exonic	TP53	.	nonsynonymous SNV	TP53:NM_001126115:exon4:c.G422A:p.R141H,TP53:NM_001126116:exon4:c.G422A:p.R141H,TP53:NM_001126117:exon4:c.G422A:p.R141H,TP53:NM_001276697:exon4:c.G341A:p.R114H,TP53:NM_001276698:exon4:c.G341A:p.R114H,TP53:NM_001276699:exon4:c.G341A:p.R114H,TP53:NM_001126118:exon7:c.G701A:p.R234H,TP53:NM_000546:exon8:c.G818A:p.R273H,TP53:NM_001126112:exon8:c.G818A:p.R273H,TP53:NM_001126113:exon8:c.G818A:p.R273H,TP…	.	1.593e-05	2.643e-05	2.21e-05	8.671e-06	3.976e-05	0	0	0	0	2.643e-05	0	9.929e-05	0	2.692e-05	3.355e-05	2.925e-05	7.024e-05	27405	Li-Fraumeni_syndrome_1|Hepatocellular_carcinoma|Acute_myeloid_leukemia|Neoplasm|Rhabdomyosarcoma|Medulloblastoma|Adrenal_cortex_carcinoma|B-cell_chronic_lymphocytic_leukemia|Pancreatic_adenocarcinoma|Transitional_cell_carcinoma_of_the_bladder|Multiple_myeloma|Breast_neoplasm|Brainstem_glioma|Carcinoma_of_esophagus|Thyroid_gland_undifferentiated_(anaplastic)_carcinoma|Malignant_melanoma_of_skin|Lu…	Gene:553989,MONDO:MONDO:0007903,MedGen:C1835398,OMIM:151623|Human_Phenotype_Ontology:HP:0001402,Human_Phenotype_Ontology:HP:0002899,Human_Phenotype_Ontology:HP:0003007,Human_Phenotype_Ontology:HP:0006750,MONDO:MONDO:0007256,MedGen:C2239176,OMIM:114550,Orphanet:ORPHA88673,SNOMED_CT:187769009,SNOMED_CT:25370001|Human_Phenotype_Ontology:HP:0001914,Human_Phenotype_Ontology:HP:0004808,Human_Phenotype_…	reviewed_by_expert_panel	Pathogenic	0.007	0.599	D	0.033	0.558	D	0.831	0.906	P	0.516	0.784	P	0	0.843	D	1	0.81
chr3	69964940	69964940	G	A	exonic	MITF	.	nonsynonymous SNV	MITF:NM_000248:exon9:c.G952A:p.E318K,MITF:NM_198158:exon9:c.G934A:p.E312K,MITF:NM_198178:exon9:c.G766A:p.E256K,MITF:NM_001184967:exon10:c.G1099A:p.E367K,MITF:NM_001354604:exon10:c.G1273A:p.E425K,MITF:NM_001354605:exon10:c.G1270A:p.E424K,MITF:NM_001354606:exon10:c.G1252A:p.E418K,MITF:NM_006722:exon10:c.G1252A:p.E418K,MITF:NM_198159:exon10:c.G1255A:p.E419K,MITF:NM_198177:exon10:c.G1207A:p.E403K,MIT…	.	0.0014	0.0025	0.0014	0.0014	0.0014	0.0006	0	0.0005	0	0.0025	0.0011	0	0.0015	0.0025	0.0027	0.0024	0.0027	38747	Melanoma|Tietz_syndrome|Waardenburg_syndrome_type_2A|Melanoma,_cutaneous_malignant,_susceptibility_to,_8|Coloboma,_osteopetrosis,_microphthalmia,_macrocephaly,_albinism,_and_deafness|Hereditary_cancer-predisposing_syndrome|not_specified|not_provided	Human_Phenotype_Ontology:HP:0002861,Human_Phenotype_Ontology:HP:0002887,Human_Phenotype_Ontology:HP:0006777,Human_Phenotype_Ontology:HP:0007474,MONDO:MONDO:0005105,MeSH:D008545,MedGen:C0025202,Orphanet:ORPHA411533|MONDO:MONDO:0007077,MedGen:C0391816,OMIM:103500,Orphanet:ORPHA42665|MONDO:MONDO:0008671,MedGen:C1860339,OMIM:193510|MONDO:MONDO:0013759,MedGen:C3152204,OMIM:614456,Orphanet:ORPHA293822|…	criteria_provided,_multiple_submitters,_no_conflicts	Pathogenic/Likely_pathogenic|risk_factor	0.039	0.477	D	0.081	0.439	T	0.984	0.647	D	0.853	0.674	P	0	0.843	D	1	0.81
chr22	28725254	28725254	G	A	exonic	CHEK2	.	nonsynonymous SNV	CHEK2:NM_001349956:exon3:c.C433T:p.R145W,CHEK2:NM_007194:exon3:c.C433T:p.R145W,CHEK2:NM_145862:exon3:c.C433T:p.R145W,CHEK2:NM_001005735:exon4:c.C562T:p.R188W	.	5.173e-05	8.673e-05	5.891e-05	4.33e-05	5.169e-05	0	3.267e-05	8.673e-05	0	5.282e-05	0.0001	0	0	8.707e-05	9.829e-05	5.838e-05	0.0001	20631	Malignant_tumor_of_breast|Li-Fraumeni_syndrome_2|Hereditary_cancer-predisposing_syndrome|Familial_cancer_of_breast|Li-Fraumeni_syndrome|not_specified|CHEK2-Related_Cancer_Susceptibility|not_provided	MONDO:MONDO:0007254,MedGen:C0006142,SNOMED_CT:254837009|MONDO:MONDO:0012233,MedGen:C1836482,OMIM:609265|MONDO:MONDO:0015356,MeSH:D009386,MedGen:C0027672,Orphanet:ORPHA140162,SNOMED_CT:699346009|MONDO:MONDO:0016419,MedGen:C0346153,OMIM:114480,Orphanet:ORPHA227535,SNOMED_CT:254843006|MONDO:MONDO:0018875,MedGen:C0085390,OMIM:PS151623,Orphanet:ORPHA524,SNOMED_CT:428850001|MedGen:CN169374|MedGen:CN239…	criteria_provided,_multiple_submitters,_no_conflicts	Likely_pathogenic	0.001	0.913	D	0.004	0.928	D	1	0.906	D	0.993	0.924	D	0	0.843	D	1	0.81
[truncated: 645 more columns]
