# Supplementary material for: Genomic modifiers of malignant and neurodevelopmental phenotypes in individuals with PTEN hamartoma tumor syndrome
Source: NPJ Genom Med. 2026 Mar 17;11:25. doi: 10.1038/s41525-026-00556-1 (PMC13172402; doi:10.1038/s41525-026-00556-1)
Supplement: Supplementary file 5 — Supplementary Data 4 [file 41525_2026_556_MOESM5_ESM.xlsx]

## Sheet: NDD
Gene.refGene	ExonicFunc.refGene	Change.refGene	Variant classification	Classification details	CCF patient ID	PTEN variant	ASD or NDD related Phenotypes
DLL1	stopgain	DLL1:NM_005618:exon9:c.C1525T:p.R509X	Pathogenic	ClinVar variation ID: 800562	CCF02610-01-001	Tier 1	19 M: Dysmorphic Features|Epilepsy|Global Developmental Delay|Mental Retardation|Normal Head Size
CC2D2A	splicing	CC2D2A:NM_001080522:exon9:c.541-1G>A	Pathogenic	ClinVar variation ID: 844616	CCF08397-01-001	Tier 1	39 M: Macrocephaly|Variable Delay
CC2D2A	nonsynonymous SNV	CC2D2A:NM_001378617:exon26:c.T3397C:p.W1133R	Likely pathogenic	Franklin Genoox: PP3, PM2, PP5	CCF11905-01-001	Tier 2	79 F: no relevant phenotypes
DHCR7	splicing	DHCR7:NM_001163817:exon9:c.964-1G>C	Pathogenic/Likely pathogenic	ClinVar Variation ID: 93725	CCF02951-02-002 CCF06869-01-001 CCF07072-01-001 CCF10837-01-001 CCF13466-01-001 CCF14039-01-001 CCF15409-01-001 CCF15909-02-001	Tier 1 Tier 2 Tier 1 Tier 2 Tier 1 Tier 1 Tier 1 Tier 2	54 F: Macrocephaly|Variable Delay 66 F: Macrocephaly 26 F: Macrocephaly 41 F: no relevant phenotypes 5 M: Macrocephaly|Fused Digits 4 M: Autism Spectrum Disorder|Macrocephaly 36 F: Macrocephaly 36 M: Macrocephaly
DHCR7	stopgain	DHCR7:NM_001163817:exon7:c.C651A:p.Y217X	Pathogenic	ClinVar variation ID: 633186	CCF14025-01-001	Tier 2	60 F: no relevant phenotypes
DHCR7	stopgain	DHCR7:NM_001163817:exon6:c.G452A:p.W151X	Pathogenic/Likely pathogenic	ClinVar variation ID: 21273	CCF00667-01-001 CCF06482-01-001 CCF09306-01-001	Tier 2 Tier 1 Tier 1	42 F: no relevant phenotypes 14 F: Autism Spectrum Disorder|Dysmorphic Features|Global Developmental Delay|Macrocephaly 4 M: Global Developmental Delay|Dysmyelinating Leukodystrophy|Macrocephaly
DHCR7	nonsynonymous SNV	DHCR7:NM_001163817:exon7:c.A821G:p.N274S	Likely pathogenic	ClinVar variation ID: 1338543	CCF03684-01-001	Tier 1	39 M: no relevant phenotypes
DHCR7	nonsynonymous SNV	DHCR7:NM_001163817:exon6:c.C461T:p.T154M	Pathogenic	ClinVar variation ID: 188923	CCF15020-01-001	Tier 1	6 M: Autism Spectrum Disorder|Global Developmental Delay| Macrocephaly
NAGLU	stopgain	NAGLU:NM_000263:exon1:c.G358T:p.E120X	Pathogenic	ClinVar variation ID: 552642	CCF03935-01-001	Tier 1	45 M: Macrocephaly
NAGLU	stopgain	NAGLU:NM_000263:exon6:c.C1876T:p.R626X	Pathogenic	ClinVar variation ID: 1561	CCF17437-01-001	Tier 1	5 M: Autism SpectrumDisorder|Macrocephaly
NAGLU	nonsynonymous SNV	NAGLU:NM_000263:exon6:c.A1834G:p.S612G	Pathogenic	ClinVar variation ID: 522823	CCF07579-01-001	Tier 1	8 F: Autism Spectrum Disorder|Learning Disabilities|Macrocephaly|Supernumerary Permanent Teeth|Variable Delay
ARSA	splicing	ARSA:NM_001085425:exon3:c.465+1G>A	Pathogenic	ClinVar variation ID: 3051	CCF13440-01-001	Tier 1	5 M: Macrocephaly
ARSA	nonsynonymous SNV	ARSA:NM_000487:exon8:c.C1283T:p.P428L	Pathogenic	ClinVar variation ID: 3052	CCF13569-01-001	Tier 2	47 F: no relevant phenotypes
ARSA	nonsynonymous SNV	ARSA:NM_000487:exon5:c.G869A:p.R290H	Pathogenic/Likely pathogenic	ClinVar variation ID: 68153	CCF05759-01-001 CCF16407-01-001	Tier 1 Tier 1	58 F: Macrocephaly 31 M: Learning Disabilities|Macrocephaly
SCN1A	nonsynonymous SNV	SCN1A:NM_001353948:exon27:c.G5224A:p.D1742N	Likely pathogenic	ClinVar variation ID: 1066554	CCF15756-01-001	Tier 1	5 F: Macrocephaly
GLB1	nonsynonymous SNV	GLB1:NM_000404:exon4:c.C442A:p.R148S	Pathogenic/Likely pathogenic	ClinVar variation ID: 551757	CCF13440-01-001	Tier 1	5 M: Macrocephaly
POLG	nonsynonymous SNV	POLG:NM_001126131:exon16:c.G2542A:p.G848S	Pathogenic	ClinVar variation ID: 13502	CCF07791-01-001	Tier 1	40 F: Macrocephaly
POLG	nonsynonymous SNV	POLG:NM_001126131:exon13:c.G2209C:p.G737R	Pathogenic/Likely pathogenic	ClinVar variation ID: 13513	CCF14548-01-001 CCF14548-02-001	Tier 1 Tier 1	32 M: Macrocephaly 58 F: Macrocephaly
POLG	nonsynonymous SNV	POLG:NM_001126131:exon7:c.G1399A:p.A467T	Pathogenic	ClinVar variation ID: 13496	CCF06408-01-001 CCF11502-01-001	Tier 1	50 F: no relevant phenotypes 18 M: Macrocephaly|Short Stature
DYNC1H1	nonsynonymous SNV	DYNC1H1:NM_001376:exon35:c.C7064T:p.T2355I	Likely pathogenic	ClinVar variation ID: 452710	CCF09281-01-001	Tier 1	12 M: Autism Spectrum Disorder|Epilepsy|Global Developmental Delay|Macrocephaly
SOS2	frameshift deletion	SOS2:NM_006939:exon23:c.3744delG:p.W1248Cfs*78	Likely pathogenic	Expert opinion	CCF13909-01-001	Tier 1	49 F: Autism Spectrum Disorder|Macrocephaly|Variable Delay
LZTR1	stopgain	LZTR1:NM_006767:exon19:c.2302_2303insTT:p.T769*	Likely pathogenic	Franklin Genoox: PVS1, PM2	CCF14025-01-001	Tier 2	60 F: no relevant phenotypes
DNMT3A	stopgain	DNMT3A:NM_001320893:exon10:c.G1347A:p.W449X	Pathogenic	ClinVar variation ID: 2635178	CCF10984-01-001	Tier 1	55 M: Macrocephaly
ITPR1	stopgain	ITPR1:NM_002222:exon48:c.C6442T:p.R2148X	Pathogenic	ClinVar variation ID: 3611426	CCF04781-01-001	Tier 2	4 M: Autism Spectrum Disorder|Dysmorphic Features|Macrocephaly
KAT6A	stopgain	KAT6A:NM_001305878:exon7:c.G1138T:p.E380X	Likely pathogenic	ClinVar variation ID: 3355931	CCF00622-01-001	Tier 1	52 F: no relevant phenotypes
KCNT1	frameshift deletion	KCNT1:NM_001272003:exon21:c.2414_2415del:p.I805Mfs*220	Likely pathogenic	Franklin Genoox: PVS1, PM2	CCF07809-01-001	Tier 1	45 F: Macrocephaly
NHS	frameshift insertion	NHS:NM_001136024:exon2:c.187_188insGT:p.E63Gfs*45	Likely pathogenic	Franklin Genoox: PVS1, PM2	CCF15756-01-001	Tier 1	5 F: Macrocephaly
NALCN	frameshift deletion	NALCN:NM_001350750:exon13:c.1642delA:p.I548Sfs*12	Likely pathogenic	Franklin Genoox: PVS1, PM2	CCF11502-01-001	Tier 1	18 M: Macrocephaly|Short Stature
ASXL1	frameshift deletion	ASXL1:NM_001363734:exon7:c.553_554del:p.E187Rfs*5	Likely pathogenic	Franklin Genoox: PVS1, PM2	CCF00676-01-001	Tier 1	4 M: Dysmyelinating Leukodystrophy|Macrocephaly|Megalencephaly|Mental Retardation
SHANK2	splicing	SHANK2:NM_012309:exon21:c.2285-1->TTTG	Likely pathogenic	Expert opinion	CCF08785-01-001	Tier 1	3 M: Autism Spectrum Disorder|Congenital Genitourinary Tract Anomalies Nec|Global Developmental Delay|Dysmyelinating Leukodystrophy|Macrocephaly
MAPK8IP3	splicing	MAPK8IP3:NM_001040439:exon24:c.3067+1G>C	Likely pathogenic	Franklin Genoox: PVS1, PM2	CCF01643-01-001	Tier 2	59 F: Macrocephaly
CLTC	stopgain	CLTC:NM_001288653:exon2:c.G259T:p.E87X	Likely pathogenic	Franklin Genoox: PVS1, PM2	CCF13702-01-001	Tier 1	12 M: Macrocephaly
NFIX	frameshift deletion	NFIX:NM_001365984:exon3:c.694delA:p.T232Lfs*27	Likely pathogenic	Franklin Genoox: PVS1, PM2	CCF07579-01-001	Tier 1	8 F: Autism Spectrum Disorder|Learning Disabilities|Macrocephaly|Supernumerary Permanent Teeth|Variable Delay
BRD4	splicing	BRD4:NM_001330384:exon12:c.2159-2A>G	Likely pathogenic	Franklin Genoox: PVS1, PM2	CCF09029-01-001 CCF09029-02-001	Tier 1 Tier 1	27 F: Congenital Genitourinary Tract Anomalies Nec|Macrocephaly 52 F: Macrocephaly
GNAS	frameshift deletion	GNAS:NM_080425:exon1:c.102delA:p.A36Qfs*654	Likely pathogenic	Franklin Genoox: PVS1, PM2	CCF09281-02-001	Tier 1	39 M: Macrocephaly
Abbreviations: CCF, Cleveland Clinic Foundation; F, female; M, male.

## Sheet: Variant Annotation
Chr	Start	End	Ref	Alt	Func.refGene	Gene.refGene	GeneDetail.refGene	ExonicFunc.refGene	AAChange.refGene	genomicSuperDups	AF	AF_popmax	AF_male	AF_female	AF_raw	AF_afr	AF_sas	AF_amr	AF_eas	AF_nfe	AF_fin	AF_asj	AF_oth	non_topmed_AF_popmax	non_neuro_AF_popmax	non_cancer_AF_popmax	controls_AF_popmax	CLNALLELEID	CLNDN	CLNDISDB	CLNREVSTAT	CLNSIG	SIFT_score	SIFT_converted_rankscore	SIFT_pred	SIFT4G_score	SIFT4G_converted_rankscore	SIFT4G_pred	Polyphen2_HDIV_score	Polyphen2_HDIV_rankscore	Polyphen2_HDIV_pred	Polyphen2_HVAR_score	Polyphen2_HVAR_rankscore	Polyphen2_HVAR_pred	LRT_score	LRT_converted_rankscore	LRT_pred	MutationTaster_score	MutationTaster_converted_rankscore
chr6	170283754	170283754	G	A	exonic	DLL1	.	stopgain	DLL1:NM_005618:exon9:c.C1525T:p.R509X	.	.	.	.	.	.	.	.	.	.	.	.	.	.	.	.	.	.	789163	Neurodevelopmental_disorder_with_nonspecific_brain_abnormalities_and_with_or_without_seizures|Inborn_genetic_diseases|not_provided	MONDO:MONDO:0032877,MedGen:C5231470,OMIM:618709|MeSH:D030342,MedGen:C0950123|MedGen:CN517202	criteria_provided,_multiple_submitters,_no_conflicts	Pathogenic	.	.	.	.	.	.	.	.	.	.	.	.	0	0.463	D	1	0.81
chr4	15511246	15511246	G	A	splicing	CC2D2A	NM_001080522:exon9:c.541-1G>A;NM_001378615:exon8:c.541-1G>A;NM_001378617:exon6:c.394-1G>A	.	.	.	.	.	.	.	.	.	.	.	.	.	.	.	.	.	.	.	.	851493	Joubert_syndrome|Meckel-Gruber_syndrome	Human_Phenotype_Ontology:HP:0002335,Human_Phenotype_Ontology:HP:0007125,MONDO:MONDO:0018772,MedGen:C0431399,OMIM:PS213300,Orphanet:ORPHA475,SNOMED_CT:253175003,SNOMED_CT:716997004|MONDO:MONDO:0018921,MedGen:C0265215,OMIM:PS249000,Orphanet:ORPHA564,SNOMED_CT:29076005	criteria_provided,_single_submitter	Pathogenic	.	.	.	.	.	.	.	.	.	.	.	.	.	.	.	1	0.81
chr4	15570446	15570446	T	C	exonic	CC2D2A	.	nonsynonymous SNV	CC2D2A:NM_001378617:exon26:c.T3397C:p.W1133R,CC2D2A:NM_001378615:exon28:c.T3544C:p.W1182R,CC2D2A:NM_001080522:exon29:c.T3544C:p.W1182R	.	3.279e-05	0.0002	7.567e-06	6.258e-05	3.203e-05	0	0	0.0002	0	1.806e-05	0	0	0	0.0002	0.0002	0.0002	0.0002	70946	Joubert_syndrome|Meckel_syndrome,_type_6|Meckel-Gruber_syndrome|not_provided	Human_Phenotype_Ontology:HP:0002335,Human_Phenotype_Ontology:HP:0007125,MONDO:MONDO:0018772,MedGen:C0431399,OMIM:PS213300,Orphanet:ORPHA475,SNOMED_CT:253175003,SNOMED_CT:716997004|MONDO:MONDO:0012848,MedGen:C2676790,OMIM:612284|MONDO:MONDO:0018921,MedGen:C0265215,OMIM:PS249000,Orphanet:ORPHA564,SNOMED_CT:29076005|MedGen:CN517202	criteria_provided,_single_submitter	Likely_pathogenic	0.006	0.614	D	0	0.928	D	1	0.906	D	1	0.974	D	0	0.843	D	1	0.81
chr11	71435840	71435840	C	G	splicing	DHCR7	NM_001163817:exon9:c.964-1G>C;NM_001360:exon9:c.964-1G>C	.	.	.	0.0039	0.0061	0.0039	0.0038	0.0038	0.0019	9.961e-05	0.0018	0	0.0061	0.0015	0.0119	0.005	0.0061	0.0066	0.0061	0.0059	99628	See_cases|Global_developmental_delay|Smith-Lemli-Opitz_syndrome|Inborn_genetic_diseases|not_provided	.|Human_Phenotype_Ontology:HP:0000754,Human_Phenotype_Ontology:HP:0001255,Human_Phenotype_Ontology:HP:0001263,Human_Phenotype_Ontology:HP:0001277,Human_Phenotype_Ontology:HP:0001292,Human_Phenotype_Ontology:HP:0002433,Human_Phenotype_Ontology:HP:0002473,Human_Phenotype_Ontology:HP:0002532,Human_Phenotype_Ontology:HP:0006793,Human_Phenotype_Ontology:HP:0006867,Human_Phenotype_Ontology:HP:0006885,H…	criteria_provided,_multiple_submitters,_no_conflicts	Pathogenic/Likely_pathogenic	0.001	0.785	D	.	.	.	.	.	.	.	.	.	.	.	.	1	0.81
chr11	71439059	71439059	G	T	exonic	DHCR7	.	stopgain	DHCR7:NM_001163817:exon7:c.C651A:p.Y217X,DHCR7:NM_001360:exon7:c.C651A:p.Y217X	.	7.959e-06	1.76e-05	1.472e-05	0	7.952e-06	0	0	0	0	1.76e-05	0	0	0	1.793e-05	2.236e-05	1.947e-05	4.677e-05	621367	Smith-Lemli-Opitz_syndrome|not_provided	MONDO:MONDO:0010035,MedGen:C0175694,OMIM:270400,Orphanet:ORPHA818,SNOMED_CT:43929004|MedGen:CN517202	criteria_provided,_multiple_submitters,_no_conflicts	Pathogenic	.	.	.	.	.	.	.	.	.	.	.	.	0	0.629	D	1	0.81
chr11	71441401	71441401	C	T	exonic	DHCR7	.	stopgain	DHCR7:NM_001163817:exon6:c.G452A:p.W151X,DHCR7:NM_001360:exon6:c.G452A:p.W151X	.	0.0008	0.0014	0.0008	0.0007	0.0008	0.0002	0	0.0002	0	0.0014	0.0004	0.0009	0.0007	0.0015	0.0014	0.0013	0.0012	34125	Small_for_gestational_age|2-3_toe_syndactyly|Elevated_7-dehydrocholesterol|Primary_microcephaly|Smith-Lemli-Opitz_syndrome|Inborn_genetic_diseases|not_provided	Human_Phenotype_Ontology:HP:0001422,Human_Phenotype_Ontology:HP:0001518,Human_Phenotype_Ontology:HP:0008849,Human_Phenotype_Ontology:HP:0008919,Human_Phenotype_Ontology:HP:0008927,MedGen:C0235991|Human_Phenotype_Ontology:HP:0001846,Human_Phenotype_Ontology:HP:0001856,Human_Phenotype_Ontology:HP:0003773,Human_Phenotype_Ontology:HP:0004683,Human_Phenotype_Ontology:HP:0004685,Human_Phenotype_Ontolog…	criteria_provided,_multiple_submitters,_no_conflicts	Pathogenic/Likely_pathogenic	.	.	.	.	.	.	.	.	.	.	.	.	0	0.843	D	1	0.81
chr11	71438889	71438889	T	C	exonic	DHCR7	.	nonsynonymous SNV	DHCR7:NM_001163817:exon7:c.A821G:p.N274S,DHCR7:NM_001360:exon7:c.A821G:p.N274S	.	.	.	.	.	.	.	.	.	.	.	.	.	.	.	.	.	.	1329551	not_provided	MedGen:CN517202	criteria_provided,_single_submitter	Likely_pathogenic	0.385	0.257	T	0.248	0.361	T	0.717	0.422	P	0.301	0.411	B	0	0.629	N	1	0.588
chr11	71441392	71441392	G	A	exonic	DHCR7	.	nonsynonymous SNV	DHCR7:NM_001163817:exon6:c.C461T:p.T154M,DHCR7:NM_001360:exon6:c.C461T:p.T154M	.	4.002e-06	8.906e-06	0	8.725e-06	3.976e-06	0	0	0	0	8.906e-06	0	0	0	9.075e-06	1.134e-05	9.87e-06	.	186842	Smith-Lemli-Opitz_syndrome	MONDO:MONDO:0010035,MedGen:C0175694,OMIM:270400,Orphanet:ORPHA818,SNOMED_CT:43929004	criteria_provided,_multiple_submitters,_no_conflicts	Pathogenic/Likely_pathogenic	0.001	0.785	D	0.002	0.794	D	1	0.906	D	0.994	0.821	D	0	0.843	D	1	0.81
chr17	42536630	42536630	G	T	exonic	NAGLU	.	stopgain	NAGLU:NM_000263:exon1:c.G358T:p.E120X	.	.	.	.	.	.	.	.	.	.	.	.	.	.	.	.	.	.	548425	Mucopolysaccharidosis,_MPS-III-B|Charcot-Marie-Tooth_disease_axonal_type_2V	MONDO:MONDO:0009656,MedGen:C0086648,OMIM:252920,Orphanet:ORPHA79270,SNOMED_CT:59990008|MONDO:MONDO:0014665,MedGen:C5569050,OMIM:616491,Orphanet:ORPHA447964	criteria_provided,_multiple_submitters,_no_conflicts	Pathogenic	.	.	.	.	.	.	.	.	.	.	.	.	.	.	.	1	0.81
chr17	42543882	42543882	C	T	exonic	NAGLU	.	stopgain	NAGLU:NM_000263:exon6:c.C1876T:p.R626X	.	2.178e-05	0.0002	1.6e-05	2.871e-05	3.977e-05	0.0002	0	0	0	1.952e-05	0	0	0	0.0003	0.0002	0.0002	5.223e-05	16600	Mucopolysaccharidosis,_MPS-III-B|Charcot-Marie-Tooth_disease_axonal_type_2V|not_provided	MONDO:MONDO:0009656,MedGen:C0086648,OMIM:252920,Orphanet:ORPHA79270,SNOMED_CT:59990008|MONDO:MONDO:0014665,MedGen:C5569050,OMIM:616491,Orphanet:ORPHA447964|MedGen:CN517202	criteria_provided,_multiple_submitters,_no_conflicts	Pathogenic	.	.	.	.	.	.	.	.	.	.	.	.	0.001	0.425	D	1	0.81
chr17	42543840	42543840	A	G	exonic	NAGLU	.	nonsynonymous SNV	NAGLU:NM_000263:exon6:c.A1834G:p.S612G	.	5.422e-05	0.0001	4.976e-05	5.955e-05	5.572e-05	7.483e-05	0	0	0	0.0001	0	0	0	0.0001	0.0001	0.0001	0.0002	513465	Mucopolysaccharidosis,_MPS-III-B|Charcot-Marie-Tooth_disease_axonal_type_2V|Mucopolysaccharidosis|not_provided	MONDO:MONDO:0009656,MedGen:C0086648,OMIM:252920,Orphanet:ORPHA79270,SNOMED_CT:59990008|MONDO:MONDO:0014665,MedGen:C5569050,OMIM:616491,Orphanet:ORPHA447964|MONDO:MONDO:0019249,MedGen:C0026703,OMIM:PS607014,Orphanet:ORPHA79213,SNOMED_CT:11380006|MedGen:CN517202	criteria_provided,_multiple_submitters,_no_conflicts	Pathogenic	0.007	0.599	D	0.007	0.692	D	0.958	0.55	D	0.756	0.563	P	0.001	0.41	D	0.941	0.268
chr22	50627165	50627165	C	T	splicing	ARSA	NM_001085425:exon3:c.465+1G>A;NM_001362782:exon2:c.207+1G>A;NM_000487:exon2:c.465+1G>A;NM_001085428:exon2:c.207+1G>A;NM_001085427:exon3:c.465+1G>A;NM_001085426:exon3:c.465+1G>A	.	.	.	0.0006	0.0012	0.0007	0.0006	0.0006	0.0003	6.598e-05	0.0001	0	0.0012	0.0004	0	0.0012	0.0012	0.0012	0.0013	0.0013	18090	See_cases|Intellectual_disability|Metachromatic_leukodystrophy,_juvenile_type|Metachromatic_leukodystrophy,_adult_type|Metachromatic_leukodystrophy|Neurodevelopmental_disorder|Inborn_genetic_diseases|not_provided	.|Human_Phenotype_Ontology:HP:0000730,Human_Phenotype_Ontology:HP:0001249,Human_Phenotype_Ontology:HP:0001267,Human_Phenotype_Ontology:HP:0001286,Human_Phenotype_Ontology:HP:0002122,Human_Phenotype_Ontology:HP:0002192,Human_Phenotype_Ontology:HP:0002316,Human_Phenotype_Ontology:HP:0002382,Human_Phenotype_Ontology:HP:0002386,Human_Phenotype_Ontology:HP:0002402,Human_Phenotype_Ontology:HP:0002458,H…	criteria_provided,_multiple_submitters,_no_conflicts	Pathogenic	.	.	.	.	.	.	.	.	.	.	.	.	.	.	.	1	0.81
chr22	50625392	50625392	G	A	exonic	ARSA	.	nonsynonymous SNV	ARSA:NM_000487:exon8:c.C1283T:p.P428L,ARSA:NM_001085428:exon8:c.C1025T:p.P342L,ARSA:NM_001362782:exon8:c.C1025T:p.P342L,ARSA:NM_001085425:exon9:c.C1283T:p.P428L,ARSA:NM_001085426:exon9:c.C1283T:p.P428L,ARSA:NM_001085427:exon9:c.C1283T:p.P428L	.	0.0004	0.0006	0.0004	0.0004	0.0004	0.0002	0	5.894e-05	0	0.0006	0.0009	0	0.0007	0.0006	0.0006	0.0006	0.0008	18091	Arylsulfatase_a,_allele_a|Intellectual_disability|Metachromatic_leukodystrophy,_juvenile_type|Metachromatic_leukodystrophy,_adult_type|Metachromatic_leukodystrophy|not_provided	.|Human_Phenotype_Ontology:HP:0000730,Human_Phenotype_Ontology:HP:0001249,Human_Phenotype_Ontology:HP:0001267,Human_Phenotype_Ontology:HP:0001286,Human_Phenotype_Ontology:HP:0002122,Human_Phenotype_Ontology:HP:0002192,Human_Phenotype_Ontology:HP:0002316,Human_Phenotype_Ontology:HP:0002382,Human_Phenotype_Ontology:HP:0002386,Human_Phenotype_Ontology:HP:0002402,Human_Phenotype_Ontology:HP:0002458,H…	criteria_provided,_multiple_submitters,_no_conflicts	Pathogenic	0	0.913	D	0.003	0.765	D	.	.	.	.	.	.	0	0.843	N	1	0.81
chr22	50626264	50626264	C	T	exonic	ARSA	.	nonsynonymous SNV	ARSA:NM_000487:exon5:c.G869A:p.R290H,ARSA:NM_001085428:exon5:c.G611A:p.R204H,ARSA:NM_001362782:exon5:c.G611A:p.R204H,ARSA:NM_001085425:exon6:c.G869A:p.R290H,ARSA:NM_001085426:exon6:c.G869A:p.R290H,ARSA:NM_001085427:exon6:c.G869A:p.R290H	.	0.0001	0.0002	0.0001	0.0001	0.0001	0	6.56e-05	2.901e-05	5.464e-05	0.0002	0	0.0001	0.0002	0.0002	0.0002	0.0002	0.0002	79044	Metachromatic_leukodystrophy|not_provided	MONDO:MONDO:0018868,MedGen:C0023522,OMIM:250100,Orphanet:ORPHA512,SNOMED_CT:396338004|MedGen:CN517202	criteria_provided,_multiple_submitters,_no_conflicts	Pathogenic/Likely_pathogenic	0.544	0.25	T	0.536	0.108	T	.	.	.	.	.	.	0	0.629	D	1	0.81
chr2	165992051	165992051	C	T	exonic	SCN1A	.	nonsynonymous SNV	SCN1A:NM_001353948:exon27:c.G5224A:p.D1742N,SCN1A:NM_001353949:exon27:c.G5191A:p.D1731N,SCN1A:NM_001353951:exon27:c.G5191A:p.D1731N,SCN1A:NM_001353955:exon27:c.G5188A:p.D1730N,SCN1A:NM_001353957:exon27:c.G5140A:p.D1714N,SCN1A:NM_001165964:exon28:c.G5140A:p.D1714N,SCN1A:NM_001202435:exon28:c.G5224A:p.D1742N,SCN1A:NM_001353950:exon28:c.G5191A:p.D1731N,SCN1A:NM_001353952:exon28:c.G5191A:p.D1731N,SCN…	.	1.194e-05	9.799e-05	7.364e-06	1.732e-05	1.193e-05	0	9.799e-05	0	0	0	0	0	0	9.799e-05	9.801e-05	9.828e-05	0.0001	1054938	Early_infantile_epileptic_encephalopathy_with_suppression_bursts	MONDO:MONDO:0100062,MedGen:C0393706,OMIM:PS308350,Orphanet:ORPHA1934,SNOMED_CT:230429005	criteria_provided,_single_submitter	Likely_pathogenic	0.004	0.654	D	0.152	0.322	T	0.907	0.501	P	0.784	0.575	P	0	0.629	D	1	0.491
chr3	33068245	33068245	G	T	exonic	GLB1	.	nonsynonymous SNV	GLB1:NM_000404:exon4:c.C442A:p.R148S,GLB1:NM_001079811:exon4:c.C352A:p.R118S,GLB1:NM_001317040:exon5:c.C586A:p.R196S	.	3.61e-05	7.959e-05	4.436e-05	2.631e-05	3.601e-05	0	0	0	0	7.959e-05	0	0	0	8.108e-05	5.612e-05	7.836e-05	2.347e-05	543207	Infantile_GM1_gangliosidosis|GM1_gangliosidosis_type_2|GM1_gangliosidosis_type_3|Mucopolysaccharidosis,_MPS-IV-B|GM1_gangliosidosis|not_provided	MONDO:MONDO:0009260,MedGen:C0268271,OMIM:230500,Orphanet:ORPHA79255,SNOMED_CT:238026007|MONDO:MONDO:0009261,MedGen:C0268272,OMIM:230600,Orphanet:ORPHA79256,SNOMED_CT:18756002|MONDO:MONDO:0009262,MedGen:C0268273,OMIM:230650,Orphanet:ORPHA79257|MONDO:MONDO:0009660,MedGen:C0086652,OMIM:253010,Orphanet:ORPHA309310,SNOMED_CT:238044004|MONDO:MONDO:0018149,MedGen:C0085131,Orphanet:ORPHA354|MedGen:CN5172…	criteria_provided,_multiple_submitters,_no_conflicts	Pathogenic/Likely_pathogenic	0.02	0.785	D	0.044	0.794	D	.	.	.	.	.	.	0	0.843	D	1	0.81
chr15	89321792	89321792	C	T	exonic	POLG	.	nonsynonymous SNV	POLG:NM_001126131:exon16:c.G2542A:p.G848S,POLG:NM_002693:exon16:c.G2542A:p.G848S	.	0.0001	0.0003	0.0001	0.0002	0.0002	6.155e-05	0	8.674e-05	0	0.0003	0	0	0.0005	0.0003	0.0003	0.0003	0.0003	28541	POLG-_Related_Disorder|Progressive_sclerosing_poliodystrophy|Progressive_external_ophthalmoplegia_with_mitochondrial_DNA_deletions,_autosomal_recessive_1|Mitochondrial_DNA_depletion_syndrome_1|Sensory_ataxic_neuropathy,_dysarthria,_and_ophthalmoparesis|Mitochondrial_DNA_depletion_syndrome_4b|Hereditary_spastic_paraplegia|Progressive_external_ophthalmoplegia_with_mitochondrial_DNA_deletions,_autos…	.|MONDO:MONDO:0008758,MedGen:C0205710,OMIM:203700,Orphanet:ORPHA726,SNOMED_CT:20415001|MONDO:MONDO:0009783,MedGen:C4225153,OMIM:258450|MONDO:MONDO:0011283,MedGen:C4551995,OMIM:603041|MONDO:MONDO:0011835,MedGen:C1843851,OMIM:607459,Orphanet:ORPHA70595|MONDO:MONDO:0013350,MedGen:C3150914,OMIM:613662|MONDO:MONDO:0019064,MedGen:C0037773,OMIM:PS303350,Orphanet:ORPHA685,SNOMED_CT:39912006|MONDO:MONDO:0…	criteria_provided,_multiple_submitters,_no_conflicts	Pathogenic	0	0.913	D	0	0.928	D	1	0.906	D	1	0.974	D	0	0.843	D	1	0.81
chr15	89323460	89323460	C	G	exonic	POLG	.	nonsynonymous SNV	POLG:NM_001126131:exon13:c.G2209C:p.G737R,POLG:NM_002693:exon13:c.G2209C:p.G737R	.	0.0007	0.0012	0.0007	0.0007	0.0007	0.0004	0	0.0003	0	0.0012	0.0002	0	0.0015	0.0012	0.0013	0.0013	0.0011	28552	Progressive_sclerosing_poliodystrophy|Progressive_external_ophthalmoplegia_with_mitochondrial_DNA_deletions,_autosomal_recessive_1|Sensory_ataxic_neuropathy,_dysarthria,_and_ophthalmoparesis|Mitochondrial_DNA_depletion_syndrome_4b|Hereditary_spastic_paraplegia|Progressive_external_ophthalmoplegia_with_mitochondrial_DNA_deletions,_autosomal_dominant_1|Mitochondrial_disease|Inborn_genetic_diseases|…	MONDO:MONDO:0008758,MedGen:C0205710,OMIM:203700,Orphanet:ORPHA726,SNOMED_CT:20415001|MONDO:MONDO:0009783,MedGen:C4225153,OMIM:258450|MONDO:MONDO:0011835,MedGen:C1843851,OMIM:607459,Orphanet:ORPHA70595|MONDO:MONDO:0013350,MedGen:C3150914,OMIM:613662|MONDO:MONDO:0019064,MedGen:C0037773,OMIM:PS303350,Orphanet:ORPHA685,SNOMED_CT:39912006|MONDO:MONDO:0024528,MedGen:C1834846,OMIM:157640|MONDO:MONDO:004…	criteria_provided,_multiple_submitters,_no_conflicts	Pathogenic/Likely_pathogenic	0.001	0.785	D	0.003	0.765	D	1	0.906	D	0.988	0.78	D	0	0.843	D	1	0.81
chr15	89327201	89327201	C	T	exonic	POLG	.	nonsynonymous SNV	POLG:NM_001126131:exon7:c.G1399A:p.A467T,POLG:NM_002693:exon7:c.G1399A:p.A467T	.	0.0005	0.001	0.0005	0.0005	0.0005	0.0004	0	5.782e-05	0	0.001	9.24e-05	0	0.0005	0.001	0.001	0.001	0.0009	28535	POLG-related_condition|Toe_walking|Neurodevelopmental_delay|Progressive_sclerosing_poliodystrophy|Progressive_external_ophthalmoplegia_with_mitochondrial_DNA_deletions,_autosomal_recessive_1|Mitochondrial_DNA_depletion_syndrome_1|Sensory_ataxic_neuropathy,_dysarthria,_and_ophthalmoparesis|Mitochondrial_DNA_depletion_syndrome_4b|Spinocerebellar_ataxia_with_epilepsy|Hereditary_spastic_paraplegia|Pr…	.|Human_Phenotype_Ontology:HP:0002394,Human_Phenotype_Ontology:HP:0030051,Human_Phenotype_Ontology:HP:0040083,MedGen:C0427144|Human_Phenotype_Ontology:HP:0012758,MedGen:C4022738|MONDO:MONDO:0008758,MedGen:C0205710,OMIM:203700,Orphanet:ORPHA726,SNOMED_CT:20415001|MONDO:MONDO:0009783,MedGen:C4225153,OMIM:258450|MONDO:MONDO:0011283,MedGen:C4551995,OMIM:603041|MONDO:MONDO:0011835,MedGen:C1843851,OMIM…	criteria_provided,_multiple_submitters,_no_conflicts	Pathogenic	0.003	0.682	D	0.055	0.469	T	1	0.906	D	0.996	0.845	D	0	0.843	D	1	0.81
chr14	102015154	102015154	C	T	exonic	DYNC1H1	.	nonsynonymous SNV	DYNC1H1:NM_001376:exon35:c.C7064T:p.T2355I	.	.	.	.	.	.	.	.	.	.	.	.	.	.	.	.	.	.	445172	not_provided	MedGen:CN517202	criteria_provided,_single_submitter	Likely_pathogenic	0	0.913	D	.	.	.	1	0.906	D	1	0.974	D	0	0.843	D	1	0.81
chr14	50118599	50118599	C	-	exonic	SOS2	.	frameshift deletion	SOS2:NM_006939:exon23:c.3744delG:p.W1248Cfs*78	.	.	.	.	.	.	.	.	.	.	.	.	.	.	.	.	.	.	.	.	.	.	.	.	.	.	.	.	.	.	.	.	.	.	.	.	.	.	.	.
chr22	20996778	20996778	-	TT	exonic	LZTR1	.	stopgain	LZTR1:NM_006767:exon19:c.2302_2303insTT:p.T769*	.	.	.	.	.	.	.	.	.	.	.	.	.	.	.	.	.	.	.	.	.	.	.	.	.	.	.	.	.	.	.	.	.	.	.	.	.	.	.	.
chr2	25244203	25244203	C	T	exonic	DNMT3A	.	stopgain	DNMT3A:NM_001320893:exon10:c.G1347A:p.W449X,DNMT3A:NM_001375819:exon10:c.G1134A:p.W378X,DNMT3A:NM_153759:exon11:c.G1236A:p.W412X,DNMT3A:NM_022552:exon15:c.G1803A:p.W601X,DNMT3A:NM_175629:exon15:c.G1803A:p.W601X	.	0	.	0	0	1.591e-05	0	0	0	0	0	0	0	0	.	.	.	.	.	.	.	.	.	.	.	.	.	.	.	.	.	.	.	.	.	0	0.843	D	1	0.81
chr3	4787962	4787962	C	T	exonic	ITPR1	.	stopgain	ITPR1:NM_002222:exon48:c.C6442T:p.R2148X,ITPR1:NM_001099952:exon49:c.C6487T:p.R2163X,ITPR1:NM_001168272:exon51:c.C6586T:p.R2196X,ITPR1:NM_001378452:exon52:c.C6631T:p.R2211X	.	4.065e-06	8.953e-06	7.499e-06	0	8.006e-06	0	0	0	0	8.953e-06	0	0	0	9.121e-06	.	9.909e-06	.	.	.	.	.	.	.	.	.	.	.	.	.	.	.	.	.	.	0	0.843	D	1	0.81
chr8	41977233	41977233	C	A	exonic	KAT6A	.	stopgain	KAT6A:NM_001305878:exon7:c.G1138T:p.E380X,KAT6A:NM_006766:exon7:c.G1138T:p.E380X	.	0.0003	0.0007	0.0003	0.0003	0.0003	0.0002	6.533e-05	0.0007	5.44e-05	0.0003	0	0.0002	0.0003	0.0007	0.0006	0.0006	0.0006	.	.	.	.	.	.	.	.	.	.	.	.	.	.	.	.	.	0.008	0.309	N	1	0.81
chr9	135778450	135778451	TC	-	exonic	KCNT1	.	frameshift deletion	KCNT1:NM_001272003:exon21:c.2414_2415del:p.I805Mfs*220,KCNT1:NM_020822:exon22:c.2549_2550del:p.I850Mfs*220	.	.	.	.	.	.	.	.	.	.	.	.	.	.	.	.	.	.	.	.	.	.	.	.	.	.	.	.	.	.	.	.	.	.	.	.	.	.	.	.
chrX	17687894	17687894	-	GT	exonic	NHS	.	frameshift insertion	NHS:NM_001136024:exon2:c.187_188insGT:p.E63Gfs*45,NHS:NM_001291867:exon2:c.718_719insGT:p.E240Gfs*45,NHS:NM_001291868:exon2:c.187_188insGT:p.E63Gfs*45,NHS:NM_198270:exon2:c.718_719insGT:p.E240Gfs*45	.	1.121e-05	2.534e-05	1.576e-05	8.7e-06	1.09e-05	0	0	0	0	2.534e-05	0	0	0	2.589e-05	1.603e-05	2.817e-05	3.332e-05	.	.	.	.	.	.	.	.	.	.	.	.	.	.	.	.	.	.	.	.	.	.
chr13	101191952	101191952	T	-	exonic	NALCN	.	frameshift deletion	NALCN:NM_001350750:exon13:c.1642delA:p.I548Sfs*12,NALCN:NM_001350751:exon13:c.1642delA:p.I548Sfs*12,NALCN:NM_001350748:exon14:c.1729delA:p.I577Sfs*12,NALCN:NM_001350749:exon14:c.1729delA:p.I577Sfs*12,NALCN:NM_052867:exon14:c.1729delA:p.I577Sfs*12	.	.	.	.	.	.	.	.	.	.	.	.	.	.	.	.	.	.	.	.	.	.	.	.	.	.	.	.	.	.	.	.	.	.	.	.	.	.	.	.
chr20	32431338	32431339	AG	-	exonic	ASXL1	.	frameshift deletion	ASXL1:NM_001363734:exon7:c.553_554del:p.E187Rfs*5,ASXL1:NM_015338:exon8:c.736_737del:p.E248Rfs*5	.	.	.	.	.	.	.	.	.	.	.	.	.	.	.	.	.	.	.	.	.	.	.	.	.	.	.	.	.	.	.	.	.	.	.	.	.	.	.	.
chr11	70500594	70500594	-	CAAA	splicing	SHANK2	NM_012309:exon21:c.2285-1->TTTG;NM_001379226:exon11:c.1148-1->TTTG;NM_133266:exon6:c.521-1->TTTG	.	.	.	.	.	.	.	.	.	.	.	.	.	.	.	.	.	.	.	.	.	.	.	.	.	.	.	.	.	.	.	.	.	.	.	.	.	.	.	.	.	.
chr16	1766972	1766972	G	C	splicing	MAPK8IP3	NM_001040439:exon24:c.3067+1G>C;NM_015133:exon25:c.3085+1G>C;NM_001318852:exon25:c.3088+1G>C	.	.	.	.	.	.	.	.	.	.	.	.	.	.	.	.	.	.	.	.	.	.	.	.	.	.	.	.	.	.	.	.	.	.	.	.	.	.	.	.	1	0.81
chr17	59644492	59644492	G	T	exonic	CLTC	.	stopgain	CLTC:NM_001288653:exon2:c.G259T:p.E87X	.	1.607e-05	3.542e-05	1.485e-05	1.751e-05	1.988e-05	0	0	0	0	3.542e-05	0	0	0	3.607e-05	4.5e-05	3.925e-05	7.028e-05	.	.	.	.	.	.	.	.	.	.	.	.	.	.	.	.	.	.	.	.	1	0.09
chr19	13073496	13073499	AGTA	-	exonic	NFIX	.	frameshift deletion	NFIX:NM_001365984:exon3:c.694delA:p.T232Lfs*27,NFIX:NM_001365985:exon3:c.694delA:p.T232Lfs*27,NFIX:NM_001271043:exon4:c.721delA:p.T241Lfs*27,NFIX:NM_001271044:exon4:c.673delA:p.T225Lfs*27,NFIX:NM_001365902:exon4:c.697delA:p.T233Lfs*27,NFIX:NM_001365982:exon4:c.697delA:p.T233Lfs*27,NFIX:NM_001365983:exon4:c.556delA:p.T186Lfs*27,NFIX:NM_001378404:exon4:c.673delA:p.T225Lfs*27,NFIX:NM_001378405:exon4…	.	1.605e-05	6.536e-05	2.219e-05	8.77e-06	1.598e-05	0	6.536e-05	2.898e-05	0	8.848e-06	0	0	0	6.536e-05	6.537e-05	6.555e-05	0.0001	.	.	.	.	.	.	.	.	.	.	.	.	.	.	.	.	.	.	.	.	.	.
chr19	15253785	15253785	T	C	splicing	BRD4	NM_001330384:exon12:c.2159-2A>G	.	.	.	1.324e-05	2.878e-05	7.984e-06	1.973e-05	2.089e-05	0	0	0	0	2.878e-05	0	0	0	2.917e-05	3.673e-05	2.086e-05	.	.	.	.	.	.	.	.	.	.	.	.	.	.	.	.	.	.	.	.	.	1	0.212
chr20	58853367	58853367	A	-	exonic	GNAS	.	frameshift deletion	GNAS:NM_080425:exon1:c.102delA:p.A36Qfs*654	.	.	.	.	.	.	.	.	.	.	.	.	.	.	.	.	.	.	.	.	.	.	.	.	.	.	.	.	.	.	.	.	.	.	.	.	.	.	.	.
[truncated: 645 more columns]

## Sheet: Summary
Gene Name	Gene Description	OMIM	Gene Panel
ARSA	ARYLSULFATASE A	Metachromatic leukodystrophy	Invitae Neurodevelopmental Disorders (NDD) Panel
ASXL1	ASXL TRANSCRIPTIONAL REGULATOR 1	Bohring-Opitz syndrome	Ambry NeurodevelopmentNext™, Invitae Neurodevelopmental Disorders (NDD) Panel
BRD4	BROMODOMAIN-CONTAINING PROTEIN 4	Cornelia de Lange syndrome 6	Invitae Neurodevelopmental Disorders (NDD) Panel
CC2D2A	COILED-COIL AND C2 DOMAINS-CONTAINING PROTEIN 2A	Joubert syndrome 9	Ambry NeurodevelopmentNext™, Invitae Neurodevelopmental Disorders (NDD) Panel
CLTC	CLATHRIN, HEAVY POLYPEPTIDE	Intellectual developmental disorder, autosomal dominant 56	Invitae Neurodevelopmental Disorders (NDD) Panel
DHCR7	7-DEHYDROCHOLESTEROL REDUCTASE	Smith-Lemli-Opitz syndrome	Ambry NeurodevelopmentNext™, Invitae Neurodevelopmental Disorders (NDD) Panel
DLL1	DELTA-LIKE CANONICAL NOTCH LIGAND 1	Neurodevelopmental disorder with nonspecific brain abnormalities and with or without seizures	Ambry AutismNext®
DNMT3A	DNA METHYLTRANSFERASE 3A	Heyn-Sproul-Jackson syndrome; Tatton-Brown-Rahman syndrome	Ambry NeurodevelopmentNext™, Invitae Neurodevelopmental Disorders (NDD) Panel
DYNC1H1	DYNEIN, CYTOPLASMIC 1, HEAVY CHAIN 1	Charcot-Marie-Tooth disease, axonal, type 2O; Cortical dysplasia, complex, with other brain malformations 13; Spinal muscular atrophy, lower extremity-predominant 1, AD	Ambry NeurodevelopmentNext™, Invitae Neurodevelopmental Disorders (NDD) Panel
GLB1	GALACTOSIDASE, BETA-1	GM1-gangliosidosis, type I-III; Mucopolysaccharidosis type IVB (Morquio)	Invitae Neurodevelopmental Disorders (NDD) Panel
GNAS	GNAS COMPLEX LOCUS	Osseous heteroplasia, progressive; Pseudohypoparathyroidism Ia-c; Pseudopseudohypoparathyroidism	Invitae Neurodevelopmental Disorders (NDD) Panel
ITPR1	INOSITOL 1,4,5-TRIPHOSPHATE RECEPTOR, TYPE 1	Gillespie syndrome; Spinocerebellar ataxia 15; Spinocerebellar ataxia 29, congenital nonprogressive	Ambry NeurodevelopmentNext™, Invitae Neurodevelopmental Disorders (NDD) Panel
KAT6A	LYSINE ACETYLTRANSFERASE 6A	Arboleda-Tham syndrome	Ambry NeurodevelopmentNext™, Invitae Neurodevelopmental Disorders (NDD) Panel
KCNT1	POTASSIUM CHANNEL, SUBFAMILY T, MEMBER 1	Developmental and epileptic encephalopathy 14; Epilepsy nocturnal frontal lobe, 5	Invitae Neurodevelopmental Disorders (NDD) Panel
LZTR1	LEUCINE ZIPPER-LIKE TRANSCRIPTIONAL REGULATOR 1	Susceptibility to Schwannomatosis-2; Noonan syndrome 10	Ambry NeurodevelopmentNext™, Invitae Neurodevelopmental Disorders (NDD) Panel
MAPK8IP3	MITOGEN-ACTIVATED PROTEIN KINASE 8-INTERACTING PROTEIN 3	Neurodevelopmental disorder with or without variable brain abnormalities	Ambry NeurodevelopmentNext™
NAGLU	N-ACETYLGLUCOSAMINIDASE, ALPHA	Charcot-Marie-Tooth disease, axonal, type 2V (provisional)	Invitae Neurodevelopmental Disorders (NDD) Panel
NALCN	SODIUM LEAK CHANNEL, NONSELECTIVE	Congenital contractures of the limbs and face, hypotonia, and developmental delay	Ambry NeurodevelopmentNext™, Invitae Neurodevelopmental Disorders (NDD) Panel
NFIX	NUCLEAR FACTOR I/X	Malan syndrome; Marshall-Smith syndrome	Invitae Neurodevelopmental Disorders (NDD) Panel
NHS	NHS ACTIN REMODELING REGULATOR	Cataract 40, X-linked; Nance-Horan syndrome	Invitae Neurodevelopmental Disorders (NDD) Panel
POLG	POLYMERASE, DNA, GAMMA	Progressive external ophthalmoplegia, autosomal dominant 1	Invitae Neurodevelopmental Disorders (NDD) Panel
SCN1A	SODIUM VOLTAGE-GATED CHANNEL, ALPHA SUBUNIT 1	Developmental and epileptic encephalopathy 6B, non-Dravet; Dravet syndrome; Febrile seizures, familial, 3A; Generalized epilepsy with febrile seizures plus, type 2; Migraine, familial hemiplegic, 3	Ambry NeurodevelopmentNext™, Invitae Neurodevelopmental Disorders (NDD) Panel
SHANK2	SH3 AND MULTIPLE ANKYRIN REPEAT DOMAINS 2	Autism susceptibility 17	Ambry AutismNext®
SOS2	SOS RAS/RAC GUANINE NUCLEOTIDE EXCHANGE FACTOR 2	Noonan syndrome 9	Ambry NeurodevelopmentNext™, Invitae Neurodevelopmental Disorders (NDD) Panel
