# Supplementary material for: Genomic modifiers of malignant and neurodevelopmental phenotypes in individuals with PTEN hamartoma tumor syndrome
Source: NPJ Genom Med. 2026 Mar 17;11:25. doi: 10.1038/s41525-026-00556-1 (PMC13172402; doi:10.1038/s41525-026-00556-1)
Supplement: Supplementary file 6 — Supplementary Data 5 [file 41525_2026_556_MOESM6_ESM.xlsx]

## Sheet: glmm.score_WGS543_AllVariant_ou
SNP	CHR	POS	A1	A2	N	AF	SCORE	VAR	BETA	SE	PVAL	BH FDRs	converged
1:10792322:C:CCCT	1	10792322	C	CCCT	356	0.0154494	2.00062	0.0463039	-3.22313	0.8401	1.44069e-20	2.15527e-18	TRUE
1:120236413:*:A	1	120236413	A	*	388	0.0128866	3.66141	0.332956	278674000000000	1.82383e+07	2.21931e-10	6.66684e-10	FALSE
1:120675571:C:G	1	120675571	C	G	381	0.011811	4.01707	0.423545	-7.08416	10.5384	6.72262e-10	1.63795e-09	TRUE
1:122653645:C:T	1	122653645	C	T	389	0.0128535	1.94352	0.0894081	-4.81973	1.23705	8.04233e-11	2.85103e-10	TRUE
1:122823814:A:T	1	122823814	T	A	355	0.0112676	1.93092	0.115102	-3.04121	1.24148	1.25958e-08	1.6915e-08	TRUE
1:122830726:C:G	1	122830726	C	G	372	0.0107527	1.93359	0.0788421	-3.55739	0.940503	5.72624e-12	3.51084e-11	TRUE
1:123205519:A:C	1	123205519	A	C	371	0.0121294	1.96098	0.0770377	-5.25631	1.28585	1.60439e-12	1.22458e-11	TRUE
1:123341111:A:T	1	123341111	T	A	375	0.012	1.94691	0.0989127	-4.7447	1.22015	6.00109e-10	1.47658e-09	TRUE
1:124073729:A:G	1	124073729	G	A	392	0.0114796	0.991902	0.0239252	-5.04181	1.45454	1.42966e-10	4.58964e-10	TRUE
1:124149847:A:G	1	124149847	A	G	382	0.0143979	2.88605	0.181816	-3.68162	1.23684	1.30188e-11	6.71591e-11	TRUE
1:124353029:A:G	1	124353029	A	G	391	0.0102302	2.08481	0.0924806	-5.90072	4.79938	7.10506e-12	4.05694e-11	TRUE
1:124655265:C:T	1	124655265	C	T	392	0.0114796	1.01073	0.0277616	-5.7032	1.46495	1.31019e-09	2.82427e-09	TRUE
1:124675497:C:G	1	124675497	C	G	380	0.0118421	1.92828	0.102717	-4.39974	1.19817	1.7815e-09	3.39074e-09	TRUE
1:143211102:C:T	1	143211102	C	T	392	0.0165816	2.08042	0.142494	-5.91556	1.40474	3.56231e-08	3.79034e-08	TRUE
1:143228021:A:C	1	143228021	A	C	392	0.0102041	2.03357	0.105586	-8.07464	1.81096	3.89252e-10	1.03248e-09	TRUE
1:144415877:A:G	1	144415877	G	A	390	0.0115385	1.9176	0.101278	-4.70095	1.27727	1.68489e-09	3.23153e-09	TRUE
1:144512561:C:T	1	144512561	C	T	392	0.0102041	1.91342	0.0894539	-4.70067	1.27729	1.57932e-10	4.98452e-10	TRUE
1:144530257:C:T	1	144530257	C	T	387	0.0116279	1.90683	0.101197	-4.69207	1.27819	2.04544e-09	3.7871e-09	TRUE
1:144541587:G:T	1	144541587	G	T	389	0.0115681	1.90845	0.101345	-4.68951	1.27768	2.03638e-09	3.77968e-09	TRUE
1:144545331:A:C	1	144545331	A	C	391	0.011509	1.91696	0.101256	-4.70078	1.27738	1.69901e-09	3.25028e-09	TRUE
1:145224120:A:G	1	145224120	G	A	392	0.0114796	1.93024	0.0718953	-4.90858	1.25167	6.07328e-13	6.39833e-12	TRUE
1:145719416:T:TATA	1	145719416	TATA	T	392	0.0102041	2.00632	0.113357	-6.86874	2.14879	2.53752e-09	4.5847e-09	TRUE
1:148143504:C:T	1	148143504	C	T	386	0.0103627	2.9003	0.1814	-4.60731	1.50574	9.78494e-12	5.42158e-11	TRUE
1:1605747:CTGGGCTGGTCAGGT:GTGGGCTGGTCAGGT	1	1605747	CTGGGCTGGTCAGGT	GTGGGCTGGTCAGGT	378	0.015873	2.02853	0.0662875	-3.32117	0.840164	3.30319e-15	9.50302e-14	TRUE
1:177502080:A:AGAGAGAGAGT	1	177502080	AGAGAGAGAGT	A	389	0.0102828	1.98216	0.084879	-6.08927	1.5887	1.02047e-11	5.61258e-11	TRUE
1:205473221:A:T	1	205473221	T	A	383	0.0156658	0.985902	0.0321324	-4.68783	1.4499	3.79798e-08	4.00125e-08	TRUE
1:210467346:T:TTAC	1	210467346	TTAC	T	385	0.0116883	0.995374	0.0186243	-5.65794	1.52128	3.01631e-13	3.36746e-12	TRUE
1:2124214:G:GTTAC	1	2124214	G	GTTAC	378	0.0132275	1.9642	0.0888135	-3.14813	1.18634	4.37084e-11	1.85761e-10	TRUE
1:214869483:C:T	1	214869483	C	T	389	0.0115681	0.990307	0.0322645	-4.64316	1.39014	3.52263e-08	3.75881e-08	TRUE
1:215083210:C:T	1	215083210	T	C	383	0.0104439	1.9533	0.122988	-8.8548	2.17386	2.55068e-08	2.9084e-08	TRUE
1:228972218:*:GTGTGTGT	1	228972218	GTGTGTGT	*	363	0.0110193	2.04145	0.124982	-2.69184	0.877845	7.71847e-09	1.17108e-08	TRUE
1:22967645:A:AG	1	22967645	AG	A	391	0.0153453	4.16796	0.296796	-7.46249	1.52484	2.00091e-14	4.15745e-13	TRUE
1:30428370:G:GA	1	30428370	GA	G	392	0.0114796	2.0304	0.128948	-5.56899	1.32903	1.56545e-08	2.01542e-08	TRUE
1:33431251:C:G	1	33431251	C	G	372	0.0134409	2.00538	0.0591954	-6.86083	1.6094	1.68838e-16	9.02077e-15	TRUE
1:33833851:C:T	1	33833851	T	C	392	0.0102041	1.98012	0.123682	-4.94649	1.30725	1.79812e-08	2.25292e-08	TRUE
1:34225146:G:T	1	34225146	G	T	391	0.0102302	1.90701	0.100672	-5.5475	1.44972	1.85134e-09	3.51473e-09	TRUE
1:40463855:G:T	1	40463855	G	T	392	0.0140306	1.99476	0.133378	-5.32891	1.43107	4.70932e-08	4.74101e-08	TRUE
1:49895196:TA:TAA	1	49895196	TA	TAA	381	0.0104987	1.02173	0.0342857	-5.30352	1.47781	3.4298e-08	3.67023e-08	TRUE
1:50576630:A:C	1	50576630	A	C	370	0.0148649	2.80523	0.215119	-4.98421	1.25423	1.46433e-09	2.90536e-09	TRUE
1:62947684:A:C	1	62947684	C	A	390	0.0179487	1.94069	0.0744238	-5.34856	1.35931	1.12902e-12	1.00537e-11	TRUE
10:119177:A:G	10	119177	G	A	372	0.0228495	3.7254	0.336171	687707000000000	1.58938e+07	1.31611e-10	4.29891e-10	FALSE
10:125919200:T:TC	10	125919200	T	TC	387	0.0219638	3.92152	0.306574	-2.80948	0.709265	1.41581e-12	1.15112e-11	TRUE
10:125919201:C:T	10	125919201	T	C	387	0.0206718	3.91956	0.304348	-2.80975	0.709285	1.20487e-12	1.03591e-11	TRUE
10:125919202:C:T	10	125919202	T	C	387	0.0193798	3.92274	0.305214	-2.82327	0.713698	1.24322e-12	1.05674e-11	TRUE
10:125919203:T:TTC	10	125919203	T	TTC	388	0.0180412	3.92464	0.303084	-2.82365	0.713532	1.01229e-12	9.96306e-12	TRUE
10:125919204:C:T	10	125919204	T	C	389	0.0192802	3.92639	0.305291	-2.82338	0.713543	1.19292e-12	1.03756e-11	TRUE
10:125919206:T:TTTTTTTTA	10	125919206	T	TTTTTTTTA	389	0.0179949	3.9242	0.303073	-2.82364	0.713574	1.01727e-12	9.88205e-12	TRUE
10:125919207:T:TGTTG	10	125919207	T	TGTTG	389	0.0192802	3.92416	0.30309	-2.82364	0.713581	1.01927e-12	9.77454e-12	TRUE
10:13713759:G:GTATATATACACATATATATAAT	10	13713759	GTATATATACACATATATATAATATATATACATATATGTAA	G	390	0.0141026	4.02668	0.257401	-3.40831	0.82807	2.07574e-15	7.39359e-14	TRUE
10:26049674:*:T	10	26049674	T	*	373	0.0227882	3.05402	0.295021	-2.87823	0.812292	1.87984e-08	2.3127e-08	TRUE
10:40285907:C:T	10	40285907	T	C	352	0.0127841	2.02499	0.13456	-3.70351	2.03919	3.38376e-08	3.62615e-08	TRUE
10:41197435:A:C	10	41197435	C	A	371	0.0188679	1.91538	0.109791	-5.20377	1.38265	7.44449e-09	1.14108e-08	TRUE
10:45260032:A:G	10	45260032	G	A	391	0.0102302	1.94142	0.0909665	-4.98502	1.314	1.2191e-10	4.05283e-10	TRUE
10:47743349:T:TATATACACATATATATATATAC	10	47743349	TATATACACATATATATATATAC	T	372	0.0107527	1.00909	0.0297393	-4.17498	1.12199	4.87275e-09	8.15395e-09	TRUE
10:5431052:C:T	10	5431052	C	T	392	0.0102041	1.90721	0.120991	-4.1119	1.13647	4.18043e-08	4.31305e-08	TRUE
10:72804068:*:ATATAT	10	72804068	ATATAT	*	378	0.0132275	1.02711	0.0335228	-4.16767	1.17085	2.0259e-08	2.43629e-08	TRUE
10:77962148:C:T	10	77962148	C	T	392	0.0140306	0.982967	0.0324896	-4.67393	1.46702	4.94191e-08	4.94853e-08	TRUE
10:81335204:C:G	10	81335204	C	G	387	0.0103359	1.90181	0.0938821	-4.3885	1.18474	5.40401e-10	1.36561e-09	TRUE
10:89554078:*:A	10	89554078	A	*	386	0.0129534	2.06249	0.115064	-6.30241	1.4246	1.20001e-09	2.65564e-09	TRUE
10:89554079:*:A	10	89554079	A	*	383	0.0130548	2.06266	0.115066	-6.30225	1.42455	1.19648e-09	2.65569e-09	TRUE
10:9147365:G:T	10	9147365	T	G	376	0.025266	3.04662	0.306717	-4.03714	0.937058	3.77414e-08	3.98174e-08	TRUE
10:9372926:A:G	10	9372926	G	A	391	0.0102302	1.96443	0.10379	-5.38675	1.37957	1.07677e-09	2.41145e-09	TRUE
11:101144083:C:T	11	101144083	T	C	392	0.0114796	1.94768	0.102726	-4.68919	1.21135	1.22574e-09	2.69663e-09	TRUE
11:116240113:A:G	11	116240113	A	G	372	0.0107527	2.07356	0.11135	-6.00639	6.40102	5.16513e-10	1.32312e-09	TRUE
11:134858395:CGT:TGT	11	134858395	CGT	TGT	391	0.0102302	1.9444	0.100924	-4.89941	1.34624	9.32734e-10	2.16002e-09	TRUE
11:134858397:C:T	11	134858397	T	C	391	0.0102302	1.9444	0.100924	-4.89941	1.34624	9.32734e-10	2.15335e-09	TRUE
11:134858406:C:T	11	134858406	T	C	392	0.0114796	1.92968	0.0970207	-4.60534	1.23479	5.82171e-10	1.44193e-09	TRUE
11:134934634:A:C	11	134934634	A	C	373	0.0107239	2.07203	0.100714	-4.10607	1.10166	6.61769e-11	2.60528e-10	TRUE
11:22526844:A:G	11	22526844	G	A	392	0.0127551	0.990566	0.0327342	-4.70477	1.41861	4.37559e-08	4.47735e-08	TRUE
11:22526845:C:T	11	22526845	T	C	392	0.0127551	0.990566	0.0327342	-4.70477	1.41861	4.37559e-08	4.48348e-08	TRUE
11:23884400:G:T	11	23884400	G	T	388	0.0115979	1.92832	0.11587	-5.3003	1.43907	1.47087e-08	1.91009e-08	TRUE
11:28872388:A:ATATG	11	28872388	ATATG	A	380	0.0105263	1.99989	0.104118	-3.72817	2.06483	5.72316e-10	1.43175e-09	TRUE
11:40646869:A:G	11	40646869	A	G	392	0.0140306	1.92952	0.0919796	-4.68091	1.22918	1.98965e-10	6.12452e-10	TRUE
11:77625647:A:G	11	77625647	A	G	391	0.0153453	1.93751	0.122205	-4.31793	1.15818	2.98311e-08	3.30084e-08	TRUE
11:84331449:A:AT	11	84331449	A	AT	389	0.0102828	1.0092	0.024695	-5.8905	1.51453	1.34437e-10	4.37213e-10	TRUE
12:103280366:C:T	12	103280366	T	C	392	0.0127551	1.92706	0.0696439	-4.89307	1.25338	2.83093e-13	3.20839e-12	TRUE
12:110387359:G:GAC	12	110387359	G	GAC	392	0.0191327	3.95233	0.191566	-4.53359	0.938471	1.71444e-19	1.603e-17	TRUE
12:126436002:A:T	12	126436002	T	A	375	0.016	3.06388	0.307875	-3.48506	1.02832	3.35462e-08	3.62609e-08	TRUE
12:126436004:A:T	12	126436004	T	A	381	0.015748	3.04504	0.307711	-3.4624	1.02438	4.03409e-08	4.1968e-08	TRUE
12:17003479:G:T	12	17003479	T	G	392	0.0165816	2.9681	0.211508	-1307180000000000	1.89381e+07	1.09081e-10	3.70875e-10	FALSE
12:19549857:A:G	12	19549857	A	G	392	0.0114796	1.93093	0.0995035	-4.6981	1.25681	9.27857e-10	2.15539e-09	TRUE
12:33494909:A:C	12	33494909	A	C	389	0.0115681	1.90113	0.0903131	-3.62107	0.958727	2.5144e-10	7.31818e-10	TRUE
12:39992233:A:G	12	39992233	A	G	392	0.0102041	1.87766	0.115143	-3.97726	1.1353	3.13944e-08	3.44831e-08	TRUE
12:5121699:C:G	12	5121699	C	G	363	0.0123967	2.01605	0.0411622	-3.43246	0.84183	2.87595e-23	7.1707e-21	TRUE
12:52236360:A:C	12	52236360	A	C	383	0.0143603	1.94157	0.0941334	-5.57364	1.43291	2.4801e-10	7.24654e-10	TRUE
12:70868798:C:CAAT	12	70868798	C	CAAT	392	0.0165816	1.89245	0.110695	-4.10073	1.14911	1.28539e-08	1.70777e-08	TRUE
12:70878028:C:G	12	70878028	G	C	392	0.0165816	1.91273	0.108374	-4.17871	1.14215	6.23927e-09	9.78401e-09	TRUE
12:83704679:A:C	12	83704679	C	A	388	0.0103093	1.89948	0.108378	-4.25696	1.19161	7.93475e-09	1.19903e-08	TRUE
13:104393891:*:ATATATATATATATATATATATA	13	104393891	ATATATATATATATATATATATATATAT	*	381	0.0170604	4.06791	0.464193	-4.76027	1.15287	2.36296e-09	4.30047e-09	TRUE
13:104393892:*:T	13	104393892	T	*	379	0.0237467	4.08085	0.5381	-4.48424	1.00991	2.64991e-08	3.00323e-08	TRUE
13:104393893:*:ATATATATATATATATATATATA	13	104393893	ATATATATATATATATATATATATAT	*	374	0.0227273	4.1121	0.516572	-4.77761	1.1572	1.05685e-08	1.53798e-08	TRUE
13:104393895:*:ATATATATATATATATATATATA	13	104393895	ATATATATATATATATATATATAT	*	370	0.0243243	4.10346	0.537005	-4.49098	1.01026	2.14783e-08	2.55824e-08	TRUE
13:108972284:*:C	13	108972284	C	*	352	0.0198864	1.93202	0.0967751	-2.77374	0.840115	5.28061e-10	1.3435e-09	TRUE
13:108972295:*:C	13	108972295	C	*	365	0.0178082	1.892	0.0769422	-2.81598	0.848936	9.05046e-12	5.05205e-11	TRUE
13:16240529:C:T	13	16240529	T	C	391	0.011509	1.00874	0.0213246	-6.282	1.52864	4.92234e-12	3.14693e-11	TRUE
13:16310277:A:T	13	16310277	A	T	369	0.0108401	0.998224	0.0315777	-6.87569	1.59867	1.93822e-08	2.36122e-08	TRUE
13:16346217:TGATACA:TTACA	13	16346217	TTACA	TGATACA	353	0.0127479	1.92546	0.104986	-3.0505	0.958489	2.80724e-09	5.01149e-09	TRUE
13:16666123:C:T	13	16666123	T	C	380	0.0118421	3.70432	0.451974	-2.68333	0.880705	3.58837e-08	3.80724e-08	TRUE
13:17322869:C:T	13	17322869	C	T	390	0.0115385	2.69894	0.238286	-4.12614	1.0919	3.22102e-08	3.51213e-08	TRUE
13:17582927:G:T	13	17582927	G	T	351	0.0213675	2.00218	0.127488	-4.88134	1.22994	2.05268e-08	2.46453e-08	TRUE
13:27053807:T:TG	13	27053807	T	TG	389	0.0231362	2.97818	0.200064	-4.36252	1.43157	2.76934e-11	1.2404e-10	TRUE
13:29835782:G:T	13	29835782	G	T	390	0.0141026	2.81095	0.205713	-41471500000000	2.05633e+07	5.7336e-10	1.42958e-09	FALSE
13:36955713:G:T	13	36955713	G	T	389	0.0102828	1.95427	0.0656397	-6.01188	1.46088	2.38714e-14	4.6989e-13	TRUE
13:38089223:C:T	13	38089223	C	T	381	0.0131234	1.00479	0.0338043	-6.03503	1.53144	4.62994e-08	4.68633e-08	TRUE
13:82147680:C:G	13	82147680	C	G	386	0.0129534	1.93873	0.114827	-2.93069	1.14826	1.05711e-08	1.53538e-08	TRUE
13:95399035:A:G	13	95399035	G	A	389	0.0141388	1.90758	0.119805	-4.35795	1.22319	3.5644e-08	3.78718e-08	TRUE
14:101721083:*:A	14	101721083	A	*	366	0.0122951	1.91703	0.116113	-3.23109	0.9212	1.84593e-08	2.28602e-08	TRUE
14:104289429:G:GTACATGCATGTGAGTGCATGTG	14	104289429	GTACATGCATGTGAGTGCATGTGTGCATATCTGTGAGTGTGTGTGGGCATGCCTGTGAATGTGCGTGTGCATGCATATATGAGTGCATGTGTGCATATCTGTGTGCTTGAGTATGTGCATGTCTGTGAATGTA	G	391	0.0191816	2.87981	0.18178	-5.38687	1.24758	1.43376e-11	7.2463e-11	TRUE
14:104289457:*:ATC	14	104289457	ATC	*	392	0.0204082	2.89201	0.198181	-5.48268	1.26703	8.23071e-11	2.90404e-10	TRUE
14:104289462:*:TGA	14	104289462	TGA	*	351	0.019943	2.87144	0.179823	-5.46634	1.26477	1.27552e-11	6.71894e-11	TRUE
14:104289475:*:G	14	104289475	G	*	378	0.0198413	2.88749	0.193892	-5.47576	1.26826	5.46995e-11	2.22365e-10	TRUE
14:104289520:*:T	14	104289520	T	*	391	0.016624	2.87781	0.174283	-5.48472	1.26698	5.44673e-12	3.39513e-11	TRUE
14:105561158:C:CCCCCA	14	105561158	C	CCCCCA	378	0.0145503	1.00316	0.03316	-4.97627	1.42892	3.61191e-08	3.82678e-08	TRUE
14:18918501:C:T	14	18918501	C	T	388	0.0141753	1.92896	0.115361	-2.95686	1.00534	1.35263e-08	1.79074e-08	TRUE
14:18936173:A:G	14	18936173	G	A	359	0.0125348	0.986736	0.0263768	-5.7638	1.54684	1.23515e-09	2.70936e-09	TRUE
14:19678166:C:T	14	19678166	C	T	391	0.0140665	1.99685	0.123449	-5.63527	1.44137	1.32092e-08	1.75186e-08	TRUE
14:32153422:*:A	14	32153422	A	*	388	0.0206186	1.95086	0.110823	-2.32201	0.709974	4.62355e-09	7.75429e-09	TRUE
14:33647291:T:TC	14	33647291	T	TC	382	0.0117801	1.88213	0.108051	-4.2807	1.18672	1.02938e-08	1.50976e-08	TRUE
14:36188834:C:G	14	36188834	C	G	391	0.0153453	3.17754	0.275656	-4.82193	1.24616	1.42966e-09	2.8517e-09	TRUE
14:58015892:A:AAATAAAATTTAAATTTAAATTT	14	58015892	A	AAATAAAATTTAAATTTAAATTT	392	0.0114796	1.02192	0.0297948	-6.73023	1.60337	3.21227e-09	5.66693e-09	TRUE
14:58038561:A:ATT	14	58038561	ATT	A	365	0.0109589	1.01747	0.0261942	-6.74143	1.60458	3.24388e-10	8.95359e-10	TRUE
14:58038565:A:ATT	14	58038565	A	ATT	385	0.0103896	1.01847	0.0260742	-6.74263	1.60363	2.83967e-10	8.07632e-10	TRUE
14:59749220:*:CTATATATCTA	14	59749220	CTATATATCTA	*	351	0.0156695	2.00623	0.0698304	-3.19888	0.831999	3.1486e-14	5.60751e-13	TRUE
14:73440857:G:T	14	73440857	G	T	392	0.0127551	1.95397	0.104776	-5.12598	1.39024	1.57465e-09	3.08335e-09	TRUE
15:19706042:A:G	15	19706042	G	A	392	0.0165816	1.92709	0.117578	-2.99922	0.941432	1.90928e-08	2.34122e-08	TRUE
15:31659037:GAATAAATGAATAAATAAATAAA:GAATGAATAAATAAATAAATAAA	15	31659037	GAATGAATAAATAAATAAATAAATAAATA	GAATAAATGAATAAATAAATAAATAAATAAATA	371	0.0148248	1.93181	0.117371	-4.55722	1.30979	1.71261e-08	2.16391e-08	TRUE
15:38644877:*:A	15	38644877	A	*	392	0.0102041	2.05352	0.0629628	-1747.6	2.12633e+07	2.74983e-16	1.28555e-14	FALSE
15:59489274:*:C	15	59489274	C	*	388	0.0103093	1.96461	0.111406	-2.50799	0.817948	3.95587e-09	6.75569e-09	TRUE
15:60924345:T:TGGCCGGGCGCGGTGGCTCACGC	15	60924345	T	TGGCCGGGCGCGGTGGCTCACGCCTGTCATCCCAGCACTTTGGGAGGCCGAGGCGGGCGGA	375	0.016	1.97547	0.0620009	-3.998	1.08129	2.12818e-15	7.23581e-14	TRUE
15:66469503:GA:TA	15	66469503	GA	TA	367	0.0108992	1.93285	0.123524	-4.43354	1.18786	3.80896e-08	4.00718e-08	TRUE
15:67138358:C:G	15	67138358	G	C	383	0.0156658	2.82638	0.16961	-5.56376	1.3555	6.7498e-12	3.88373e-11	TRUE
15:70006466:T:TATGCCCCACCCTCCCTGCATCC	15	70006466	TATGCCCCACCCTCCCTGCATCC	T	392	0.0178571	4.01083	0.369414	-3.1877	0.916035	4.13977e-11	1.78991e-10	TRUE
15:81734866:A:G	15	81734866	G	A	392	0.0102041	1.98653	0.125241	-5.13362	1.30214	1.98457e-08	2.40204e-08	TRUE
15:85371697:C:T	15	85371697	T	C	386	0.011658	1.96016	0.124888	-3.09333	1.29933	2.91206e-08	3.24623e-08	TRUE
15:86530985:C:T	15	86530985	T	C	378	0.0119048	1.92319	0.097681	-3.25351	0.951647	7.58296e-10	1.81216e-09	TRUE
16:1174849:C:T	16	1174849	C	T	392	0.0102041	2.95383	0.239172	-5.63471	1.36095	1.54215e-09	3.0356e-09	TRUE
16:22544266:A:G	16	22544266	A	G	392	0.0127551	1.91819	0.0999178	-4.60545	1.28085	1.29223e-09	2.79361e-09	TRUE
16:29074346:A:G	16	29074346	G	A	392	0.0127551	1.94432	0.0659789	-5.49308	1.41194	3.74756e-14	6.51901e-13	TRUE
16:29377001:A:C	16	29377001	C	A	376	0.0119681	1.01519	0.026853	-5.9727	1.52502	5.82222e-10	1.4373e-09	TRUE
16:57857827:*:T	16	57857827	T	*	383	0.0130548	1.97138	0.108366	-2.7023	0.789857	2.11656e-09	3.9091e-09	TRUE
16:67118359:A:C	16	67118359	C	A	389	0.0115681	1.89239	0.105828	-5.38765	1.53588	5.98488e-09	9.46446e-09	TRUE
16:72274116:G:T	16	72274116	G	T	388	0.0154639	1.99289	0.10068	-5.18403	1.26943	3.36963e-10	9.16539e-10	TRUE
16:88372328:*:ACCACCATCATCACCATCACCAT	16	88372328	ACCACCATCATCACCATCACCATCGTCACCATCG	*	391	0.0127877	1.92507	0.0904054	-4.82604	1.27136	1.52867e-10	4.88652e-10	TRUE
17:10219731:A:AGAAAGAAAGAAAGAAAGAAAGA	17	10219731	AGAAAGAAAGAAAGAAAGAAAGAAG	A	389	0.0128535	1.92764	0.115646	-2.87148	1.10474	1.44144e-08	1.87839e-08	TRUE
17:12455091:A:G	17	12455091	G	A	376	0.0132979	2.07464	0.125052	-3.96354	1.05836	4.44423e-09	7.50403e-09	TRUE
17:29039657:C:G	17	29039657	C	G	361	0.0110803	2.01117	0.0663591	-4.28296	1.23191	5.8439e-15	1.56116e-13	TRUE
17:71609435:C:CTATA	17	71609435	C	CTATA	355	0.0112676	2.1012	0.147357	-3.18877	0.850944	4.40699e-08	4.49717e-08	TRUE
17:83173339:*:G	17	83173339	G	*	377	0.0145889	2.01123	0.0693272	-4.05946	1.08597	2.19693e-14	4.44136e-13	TRUE
18:11511000:C:T	18	11511000	C	T	365	0.0136986	2.05925	0.0664358	-4.40592	1.29393	1.35738e-15	5.0766e-14	TRUE
18:15466177:A:G	18	15466177	A	G	362	0.0220994	3.99813	0.442581	-3.86714	0.82035	1.8575e-09	3.51749e-09	TRUE
18:15767772:C:T	18	15767772	C	T	384	0.0117188	1.98599	0.107561	-4.4837	4.48118	1.39997e-09	2.81499e-09	TRUE
18:17308264:A:G	18	17308264	G	A	379	0.0118734	1.90486	0.0881517	-4.60305	1.2424	1.40139e-10	4.51827e-10	TRUE
18:18141004:C:T	18	18141004	T	C	380	0.0184211	2.91007	0.220369	-4.67036	1.11475	5.67888e-10	1.42544e-09	TRUE
18:20407105:A:C	18	20407105	C	A	361	0.0110803	1.95037	0.0849057	-4.81697	1.24308	2.1801e-11	1.0192e-10	TRUE
18:28979323:C:CA	18	28979323	C	CA	360	0.0111111	1.01138	0.0216774	-5.63647	1.48899	6.45416e-12	3.74241e-11	TRUE
18:30483049:G:T	18	30483049	G	T	391	0.0102302	0.996716	0.0329073	-4.94358	1.45705	3.91892e-08	4.08836e-08	TRUE
18:3083431:T:TTC	18	3083431	T	TTC	392	0.0127551	1.92836	0.0920001	-4.9504	1.35049	2.04907e-10	6.25594e-10	TRUE
18:39808777:CC:TC	18	39808777	TC	CC	364	0.0164835	1.98886	0.127643	-6.09917	1.64298	2.5944e-08	2.94478e-08	TRUE
18:76513024:C:T	18	76513024	C	T	386	0.011658	0.98915	0.0311776	-4.68583	1.30418	2.11922e-08	2.52819e-08	TRUE
19:13603517:C:T	19	13603517	C	T	392	0.0102041	1.96921	0.102061	-5.1619	1.34951	7.09289e-10	1.71145e-09	TRUE
19:39663851:TACATATATATGTATGTATATAT:TACATATATATGTATGTATATAT	19	39663851	TACATATATATGTATGTATATATACACATATATATGTATGTATATATAC	TACATATATATGTATGTATATATAC	381	0.0170604	1.94863	0.0987529	-2.6239	0.795923	5.61431e-10	1.41397e-09	TRUE
19:39663854:*:A	19	39663854	A	*	383	0.0169713	1.93435	0.0984676	-2.61561	0.796643	7.0767e-10	1.71307e-09	TRUE
19:44587524:*:A	19	44587524	A	*	353	0.0169972	2.99845	0.14776	-4.54747	1.12222	6.16984e-15	1.59139e-13	TRUE
19:50906612:*:GCTGGGGGGTCTGGACTCCTGGG	19	50906612	GCTGGGGGGTCTGGACTCCTGGGTCTGAGGGAGGAGGGGCTGGACTCCTGGGTCTGAGGGAGGAGGGGCTGGGGGGT	*	380	0.0105263	2.97126	0.0842747	-4.27331	0.933274	1.38065e-24	5.16363e-22	TRUE
19:54172426:C:CG	19	54172426	CG	C	368	0.0149457	2.07383	0.130597	-6.92553	1.5111	9.54535e-09	1.41385e-08	TRUE
19:54172428:C:CCTCCTCCCTCAGACCCAGGAGT	19	54172428	CCTCCTCCCTCAGACCCAGGAGTCCAGGCCCCCGGCT	C	383	0.0130548	2.06046	0.130162	-6.90723	1.50512	1.12224e-08	1.62053e-08	TRUE
19:58256808:A:C	19	58256808	A	C	391	0.011509	1.92962	0.118284	-4.33342	1.16328	2.01626e-08	2.4286e-08	TRUE
2:108854029:*:TTATATATAATATATAATAAATT	2	108854029	TTATATATAATATATAATAAATTTATATTA	*	386	0.0181347	2.98435	0.291625	-3.44028	1.08182	3.26989e-08	3.55505e-08	TRUE
2:121517893:G:T	2	121517893	G	T	386	0.015544	2.94607	0.153386	-7.74606	1.69941	5.38292e-14	8.94761e-13	TRUE
2:173083361:AT:ATT	2	173083361	AT	ATT	391	0.0179028	2.91884	0.232226	-412031000000000	1.83738e+07	1.38721e-09	2.81201e-09	FALSE
2:173108144:T:TA	2	173108144	T	TA	382	0.0183246	2.92106	0.232299	-944489000000000	1.83787e+07	1.35598e-09	2.78646e-09	FALSE
2:173110198:T:TAC	2	173110198	TAC	T	382	0.0157068	2.91693	0.243388	-589897000000000	1.82346e+07	3.36805e-09	5.92777e-09	FALSE
2:173121508:T:TC	2	173121508	T	TC	392	0.0178571	2.92072	0.23221	-422056000000000	1.83728e+07	1.35221e-09	2.84916e-09	FALSE
2:173137490:A:AT	2	173137490	AT	A	389	0.0205656	2.90976	0.24741	-159253000000000	17245804	4.91832e-09	8.21184e-09	FALSE
2:173183597:C:CT	2	173183597	C	CT	390	0.0179487	2.941	0.268442	-569819000000000	1.83573e+07	1.37593e-08	1.80878e-08	FALSE
2:173194775:T:TA	2	173194775	TA	T	386	0.0207254	2.95518	0.271294	-1319090000000000	1.71962e+07	1.39775e-08	1.83103e-08	FALSE
2:173205123:C:T	2	173205123	T	C	391	0.0191816	2.95823	0.268524	-828302000000000	1.77536e+07	1.13817e-08	1.59728e-08	FALSE
2:185937658:T:TATAG	2	185937658	TATAG	T	388	0.0206186	1.90272	0.11183	-4.33666	1.17355	1.27183e-08	1.70489e-08	TRUE
2:201968489:A:C	2	201968489	A	C	388	0.0128866	2.00367	0.0848304	-6.8677	1.66049	6.01105e-12	3.59701e-11	TRUE
2:241016212:T:TG	2	241016212	TG	T	392	0.0102041	0.996889	0.0260026	-5.11795	1.44135	6.32432e-10	1.55101e-09	TRUE
2:241016213:*:GA	2	241016213	GA	*	385	0.0103896	0.995934	0.026085	-5.11643	1.44178	6.98399e-10	1.69611e-09	TRUE
2:42560574:A:AAAACAAAAAAC	2	42560574	A	AAAACAAAAAAC	392	0.0114796	2.02481	0.0854455	-6.23624	1.42912	4.3013e-12	2.82226e-11	TRUE
2:43654716:C:T	2	43654716	C	T	383	0.0221932	2.03622	0.121828	-3.71468	0.969926	5.41885e-09	8.79241e-09	TRUE
2:4566136:CATCTATCTATCTATCTATCATC:CTATCTATCTATCTATCTATCAT	2	4566136	CTATCTATCTATCTATCTATCATCT	CATCTATCTATCTATCTATCATCT	349	0.0114613	1.9592	0.101112	-2.62713	0.869134	7.21233e-10	1.73467e-09	TRUE
2:72919183:*:A	2	72919183	A	*	390	0.0141026	3.14514	0.274557	-4.61717	1.16617	1.94436e-09	3.66343e-09	TRUE
20:3841883:C:CA	20	3841883	CA	C	362	0.0234807	2.01251	0.135633	-3.05611	0.839419	4.64026e-08	4.69042e-08	TRUE
20:38611440:A:C	20	38611440	C	A	390	0.0102564	1.95558	0.107076	-5.04135	1.3212	2.28336e-09	4.17592e-09	TRUE
20:39799120:C:G	20	39799120	G	C	390	0.0153846	1.90315	0.116353	-4.14003	1.15519	2.41409e-08	2.7996e-08	TRUE
20:8546347:A:C	20	8546347	C	A	391	0.0102302	1.01269	0.0325499	-5.77284	1.5393	1.98768e-08	2.40191e-08	TRUE
21:13653840:C:T	21	13653840	T	C	371	0.0161725	2.98855	0.118409	-5.10157	1.38798	3.78831e-18	2.83366e-16	TRUE
21:9039545:C:T	21	9039545	C	T	392	0.0178571	3.04689	0.304608	-5.67882	1.30518	3.37828e-08	3.63068e-08	TRUE
22:10687688:C:T	22	10687688	T	C	392	0.0127551	3.93889	0.267223	-721676000000000	1.96422e+07	2.54288e-14	4.87711e-13	FALSE
22:12160061:G:T	22	12160061	G	T	391	0.011509	2.95553	0.225471	-700523000000000	2.26691e+07	4.83705e-10	1.24763e-09	FALSE
22:19379459:C:T	22	19379459	C	T	392	0.0140306	1.90271	0.111541	-4.08313	1.12176	1.21866e-08	1.67566e-08	TRUE
22:33334409:AA:CA	22	33334409	CA	AA	383	0.0117493	1.9454	0.12392	-7.81088	3.30044	3.26926e-08	3.55954e-08	TRUE
22:40956394:CT:CTT	22	40956394	CT	CTT	388	0.0154639	1.97703	0.109912	-3.29614	1.47647	2.47116e-09	4.48647e-09	TRUE
22:46635291:A:G	22	46635291	G	A	353	0.0141643	1.94731	0.111089	-5.3878	1.345	5.14131e-09	8.4707e-09	TRUE
22:46635296:C:T	22	46635296	C	T	380	0.0105263	2.03532	0.0856598	-6.63299	1.47277	3.54706e-12	2.43413e-11	TRUE
3:106232503:A:AAAGG	3	106232503	A	AAAGG	391	0.0140665	1.91355	0.0799136	-4.68015	1.21159	1.29592e-11	6.77866e-11	TRUE
3:134038065:A:AGG	3	134038065	A	AGG	378	0.010582	0.989183	0.0320947	-4.80658	1.48088	3.36042e-08	3.62189e-08	TRUE
3:136719641:*:AGGTGGGTAGGTGGGTG	3	136719641	AGGTGGGTAGGTGGGTG	*	365	0.0136986	1.9706	0.0900989	-3.30284	1.43223	5.20147e-11	2.13775e-10	TRUE
3:139867816:C:CA	3	139867816	C	CA	387	0.0103359	0.986893	0.0271898	-4.778	1.43361	2.1633e-09	3.97579e-09	TRUE
3:195989152:A:T	3	195989152	A	T	389	0.0179949	1.93848	0.0997851	-4.04208	0.99582	8.43052e-10	1.98928e-09	TRUE
3:55845363:C:G	3	55845363	G	C	392	0.0153061	3.02416	0.297994	-6.03894	1.4213	3.02654e-08	3.34395e-08	TRUE
3:57662213:AAA:CAA	3	57662213	CAA	AAA	362	0.0179558	1.98896	0.123802	-5.88513	1.53893	1.57869e-08	2.02202e-08	TRUE
3:70211514:*:CCT	3	70211514	CCT	*	387	0.0103359	2.00643	0.0644163	-3.20384	0.843934	2.67012e-15	7.989e-14	TRUE
3:70211515:*:C	3	70211515	C	*	387	0.0103359	2.00651	0.0644148	-3.20385	0.843923	2.66109e-15	8.29373e-14	TRUE
3:84513835:A:AGTTG	3	84513835	A	AGTTG	390	0.0141026	1.00688	0.031904	-5.40833	1.50499	1.72916e-08	2.17015e-08	TRUE
3:84562050:A:G	3	84562050	G	A	392	0.0140306	1.00723	0.0318934	-5.40816	1.50479	1.70074e-08	2.15985e-08	TRUE
3:90656072:G:T	3	90656072	G	T	388	0.0103093	1.94668	0.116351	-4.80088	1.29147	1.1497e-08	1.60743e-08	TRUE
3:90656103:A:G	3	90656103	G	A	382	0.0104712	1.94434	0.116363	-4.78378	1.28765	1.19896e-08	1.65161e-08	TRUE
3:91115171:C:G	3	91115171	C	G	382	0.0157068	1.93402	0.113723	-4.67893	1.29296	9.74877e-09	1.44112e-08	TRUE
3:91522106:G:T	3	91522106	G	T	390	0.0153846	1.92349	0.0997829	-4.50651	1.20845	1.13463e-09	2.53344e-09	TRUE
3:9493118:A:T	3	9493118	A	T	391	0.0102302	1.95358	0.0589945	-6.06735	1.41209	8.75758e-16	3.63926e-14	TRUE
4:111878015:A:G	4	111878015	G	A	373	0.0120643	2.01846	0.0555569	-4.19907	1.14761	1.09479e-17	7.44457e-16	TRUE
4:146621690:C:T	4	146621690	C	T	381	0.011811	0.970907	0.0170774	-5.02006	1.42758	1.08913e-13	1.31398e-12	TRUE
4:148969237:C:T	4	148969237	C	T	388	0.0103093	1.93163	0.125215	-4.78734	1.34774	4.79418e-08	4.81996e-08	TRUE
4:149093545:C:T	4	149093545	C	T	391	0.0102302	1.99834	0.0715304	-6.36742	1.57734	7.91192e-14	1.28655e-12	TRUE
4:149138429:A:G	4	149138429	A	G	384	0.0117188	2.00854	0.0887011	-6.3772	1.57778	1.54118e-11	7.68535e-11	TRUE
4:165565804:G:T	4	165565804	T	G	392	0.0114796	1.91599	0.117929	-4.17782	1.13853	2.41455e-08	2.79579e-08	TRUE
4:174587729:C:CGATGTAGTAACCAATTGGTT	4	174587729	C	CGATGTAGTAACCAATTGGTT	390	0.0115385	2.05091	0.124249	-5.72764	1.3468	5.94366e-09	9.43919e-09	TRUE
4:180128888:C:G	4	180128888	G	C	384	0.0117188	0.993926	0.0229261	-5.91727	1.5837	5.22742e-11	2.13667e-10	TRUE
4:49524211:A:G	4	49524211	G	A	386	0.0103627	0.998421	0.0207649	-5.90962	1.48591	4.24873e-12	2.81243e-11	TRUE
4:92364013:*:A	4	92364013	A	*	390	0.0115385	1.92608	0.0826425	-4.71134	1.22788	2.08447e-11	9.93111e-11	TRUE
4:94838818:C:G	4	94838818	G	C	387	0.0142119	1.98481	0.0827598	-3.85998	1.02268	5.22383e-12	3.28355e-11	TRUE
5:145992677:AA:TA	5	145992677	TA	AA	390	0.0115385	1.89767	0.0966989	-4.31539	1.16714	1.04399e-09	2.35923e-09	TRUE
5:150151944:A:T	5	150151944	A	T	392	0.0114796	1.93559	0.115525	-2.91184	1.12721	1.23555e-08	1.68956e-08	TRUE
5:173148082:AAATATATATATATATATATATA:AATATATATAT	5	173148082	AAATATATATATATATATATATATATAT	AATATATATAT	352	0.0184659	3.73285	0.333043	-2.77733	0.746495	9.91103e-11	3.43215e-10	TRUE
5:173602774:G:T	5	173602774	T	G	362	0.0124309	2.11008	0.132027	-4.33206	1.24222	6.3525e-09	9.94073e-09	TRUE
5:181384634:C:T	5	181384634	T	C	370	0.0256757	3.00254	0.227637	-3.12653	0.85376	3.11136e-10	8.61962e-10	TRUE
5:49924695:A:C	5	49924695	C	A	380	0.0210526	2.85231	0.180572	825720000000000	1.72429e+07	1.91572e-11	9.24489e-11	FALSE
5:49924703:A:C	5	49924703	C	A	380	0.0223684	2.84822	0.193896	-1496270000000000	1.66971e+07	9.91231e-11	3.41678e-10	FALSE
5:50139397:A:C	5	50139397	C	A	368	0.0108696	0.971861	0.0279739	-2.84802	1.06582	6.22155e-09	9.77672e-09	TRUE
5:65733751:A:G	5	65733751	G	A	372	0.0134409	1.99171	0.129098	-2.50777	0.825015	2.96865e-08	3.2897e-08	TRUE
5:76529596:C:T	5	76529596	T	C	392	0.0102041	1.91898	0.111968	-4.24916	1.15126	9.75947e-09	1.43986e-08	TRUE
5:89075373:A:C	5	89075373	C	A	380	0.0131579	1.93051	0.103633	-5.04984	1.3102	2.01186e-09	3.7528e-09	TRUE
6:112002952:C:T	6	112002952	C	T	390	0.0179487	1.90821	0.121688	-4.10523	1.13881	4.49547e-08	4.56877e-08	TRUE
6:124893666:A:G	6	124893666	G	A	391	0.011509	1.90451	0.0905117	-4.472	1.21647	2.44537e-10	7.20133e-10	TRUE
6:137743378:A:C	6	137743378	C	A	390	0.0128205	3.0363	0.185918	-9.60678	2.2756	1.89756e-12	1.39154e-11	TRUE
6:148185068:T:TG	6	148185068	TG	T	390	0.025641	2.94371	0.199278	-5.24566	1.19532	4.27379e-11	1.83724e-10	TRUE
6:152607003:GAGA:TAGA	6	152607003	GAGA	TAGA	385	0.0116883	3.00463	0.186901	-6.18882	1.35639	3.65274e-12	2.48386e-11	TRUE
6:23019474:T:TG	6	23019474	TG	T	388	0.0103093	1.98918	0.107136	-7.41502	2.59827	1.22272e-09	2.69792e-09	TRUE
6:31354696:A:T	6	31354696	T	A	377	0.0119363	0.970675	0.0283513	-4.701	1.46754	8.17331e-09	1.23011e-08	TRUE
6:67783971:C:G	6	67783971	G	C	389	0.0102828	1.94255	0.097121	-4.75636	1.23954	4.56849e-10	1.19484e-09	TRUE
6:67783972:C:T	6	67783972	C	T	389	0.0115681	1.93156	0.107432	-4.43674	1.17403	3.79071e-09	6.56354e-09	TRUE
6:67783974:A:G	6	67783974	G	A	390	0.0115385	1.93149	0.107429	-4.43676	1.17404	3.79402e-09	6.5541e-09	TRUE
6:69575473:C:T	6	69575473	C	T	357	0.012605	3.53675	0.346888	-5.79998	1.64467	1.91373e-09	3.61482e-09	TRUE
6:96012564:G:T	6	96012564	G	T	386	0.0129534	1.97841	0.105238	-3.50384	1.75089	1.06988e-09	2.40321e-09	TRUE
7:11426050:A:G	7	11426050	G	A	389	0.0115681	1.93733	0.0791114	-4.89519	1.25325	5.66399e-12	3.50138e-11	TRUE
7:121472102:A:G	7	121472102	G	A	390	0.0128205	1.9485	0.111225	-4.61199	1.21134	5.14225e-09	8.45363e-09	TRUE
7:130025894:A:AG	7	130025894	AG	A	392	0.0191327	3.07534	0.307441	-3.82331	1.21253	2.91599e-08	3.24577e-08	TRUE
7:138151731:T:TA	7	138151731	T	TA	385	0.0155844	2.8389	0.1788	-840403000000000	1.97566e+07	1.89665e-11	9.2123e-11	FALSE
7:157642850:A:T	7	157642850	T	A	379	0.0131926	2.81855	0.196457	-5.03008	1.31546	2.03017e-10	6.22364e-10	TRUE
7:23605416:T:TA	7	23605416	T	TA	392	0.0165816	1.9644	0.126444	-2.43943	0.786874	3.30726e-08	3.58007e-08	TRUE
7:41023055:A:T	7	41023055	A	T	387	0.0129199	0.994753	0.031418	-5.09879	1.49324	1.9988e-08	2.41146e-08	TRUE
7:64592338:C:CT	7	64592338	C	CT	391	0.0140665	1.89955	0.107156	-4.1003	1.12287	6.51869e-09	1.01372e-08	TRUE
7:73756198:C:CT	7	73756198	CT	C	391	0.0191816	1.97141	0.086814	-5.19225	1.27673	2.21881e-11	1.02449e-10	TRUE
7:74618707:G:T	7	74618707	G	T	380	0.0105263	1.95449	0.127175	-5.6958	1.53065	4.23798e-08	4.35441e-08	TRUE
7:84321911:A:AGGAGG	7	84321911	AGGAGG	A	392	0.0140306	2.8719	0.142434	-5.61107	1.32315	2.7491e-14	5.14082e-13	TRUE
8:112096160:C:G	8	112096160	C	G	387	0.0116279	1.99294	0.0863389	-7.21912	1.66409	1.18106e-11	6.40169e-11	TRUE
8:127102614:*:TCTC	8	127102614	TCTC	*	390	0.0128205	1.02656	0.03233	-7.09328	1.68368	1.13463e-08	1.59831e-08	TRUE
8:144944436:C:CGTGAGCCACCGTGGTGCTGGGT	8	144944436	CGTGAGCCACCGTGGTGCTGGGTTACAGGT	C	392	0.0114796	1.96535	0.12792	-7.45301	1.6635	3.90646e-08	4.08105e-08	TRUE
8:26314887:G:T	8	26314887	T	G	376	0.0119681	1.92538	0.116549	-5.43534	1.45661	1.70272e-08	2.15505e-08	TRUE
8:54132288:A:C	8	54132288	C	A	390	0.0179487	2.91194	0.255438	-1197160000000000	1.83604e+07	8.33405e-09	1.24927e-08	FALSE
8:8430845:C:T	8	8430845	T	C	390	0.0128205	1.95175	0.0831488	-5.19792	1.32805	1.30072e-11	6.75652e-11	TRUE
9:102251142:G:GTTCAT	9	102251142	G	GTTCAT	391	0.0127877	1.97972	0.0611291	-5.62158	1.30382	1.17371e-15	4.62071e-14	TRUE
9:105654882:T:TGTG	9	105654882	TGTG	T	387	0.0142119	3.98835	0.254075	-3.35751	0.829543	2.5234e-15	8.20654e-14	TRUE
9:125814179:A:AACCCAAACAGAAAAACAACAAA	9	125814179	A	AACCCAAACAGAAAAACAACAAACCCACATAT	390	0.0102564	0.991501	0.0178042	-5.19449	1.42727	1.07995e-13	1.32427e-12	TRUE
9:133646649:*:GAGTAGCTGGGATTATAGGTGCG	9	133646649	GAGTAGCTGGGATTATAGGTGCGTGCCACCACA	*	391	0.011509	1.98972	0.078087	-7.23347	1.58828	1.07622e-12	9.69895e-12	TRUE
9:19636386:CCTCC:TCTCC	9	19636386	TCTCC	CCTCC	370	0.0121622	2.91812	0.120245	-6.71527	1.66531	3.91916e-17	2.25502e-15	TRUE
9:25228920:A:AT	9	25228920	AT	A	392	0.0127551	0.99413	0.0303822	-4.9136	1.44884	1.17444e-08	1.62381e-08	TRUE
9:29357856:C:T	9	29357856	C	T	392	0.0102041	1.94719	0.0930896	-5.07096	1.3487	1.74757e-10	5.44659e-10	TRUE
9:41112768:A:T	9	41112768	T	A	373	0.0107239	2.04595	0.123175	-6.5028	1.54155	5.55781e-09	8.92112e-09	TRUE
9:43482493:A:C	9	43482493	C	A	373	0.0107239	1.93245	0.101832	-2.8425	1.03028	1.39807e-09	2.81875e-09	TRUE
9:64446866:C:G	9	64446866	C	G	391	0.0102302	1.94166	0.075685	-5.26211	1.37063	1.69176e-12	1.25291e-11	TRUE
9:73617392:G:GA	9	73617392	GA	G	392	0.0140306	0.975563	0.0293773	-4.32878	1.36005	1.2571e-08	1.70655e-08	TRUE
9:73631250:C:T	9	73631250	T	C	392	0.0140306	0.975563	0.0293773	-4.32878	1.36005	1.2571e-08	1.69731e-08	TRUE
9:73739898:C:T	9	73739898	C	T	392	0.0127551	0.975697	0.0292484	-4.33283	1.35951	1.16268e-08	1.61352e-08	TRUE
9:78789308:*:TTA	9	78789308	TTA	*	359	0.0125348	1.9034	0.103748	-3.43101	0.931307	3.43462e-09	6.03074e-09	TRUE
rs10164864	2	128183939	A	T	391	0.0102302	2.87571	0.14842	-6.6133	1.64973	8.36369e-14	1.25121e-12	TRUE
rs10482920	21	21999632	T	G	392	0.0165816	1.96176	0.12692	-4.7634	1.26612	3.65893e-08	3.86565e-08	TRUE
rs10744778	12	112032159	G	C	392	0.0102041	1.92351	0.0729382	-4.86896	1.27955	1.06196e-12	9.68715e-12	TRUE
rs10774652	12	112445664	G	T	392	0.0102041	1.92351	0.0729382	-4.86896	1.27955	1.06196e-12	9.80674e-12	TRUE
rs10964972	9	21362410	C	A	386	0.0103627	1.00081	0.0306599	-6.34739	1.67757	1.09294e-08	1.58434e-08	TRUE
rs11090143	22	43124099	C	T	388	0.0128866	2.92446	0.28478	-3.47656	1.18508	4.25026e-08	4.36103e-08	TRUE
rs111316935	2	223622610	G	A	388	0.0128866	2.08418	0.124866	-8.24776	1.81824	3.67708e-09	6.39641e-09	TRUE
rs111472827	2	236029621	G	A	392	0.0127551	1.92253	0.0737565	-4.84753	1.26922	1.45172e-12	1.1552e-11	TRUE
rs111485228	2	235991242	C	T	389	0.0115681	1.92983	0.0667572	-5.16874	1.3447	8.07306e-14	1.23238e-12	TRUE
rs111549518	18	60355407	C	T	390	0.0102564	2.04403	0.083204	-7.06976	1.66857	1.37825e-12	1.14548e-11	TRUE
rs111745810	8	94165527	T	C	390	0.0102564	2.04929	0.0969305	-6.09714	1.4301	4.63423e-11	1.93654e-10	TRUE
rs111754467	11	44892096	T	C	389	0.0102828	0.996001	0.0221488	-5.93971	1.53785	2.19472e-11	1.01966e-10	TRUE
rs111805169	2	235946149	A	C	392	0.0114796	1.92994	0.0667577	-5.16867	1.34468	8.04758e-14	1.28076e-12	TRUE
rs111848873	3	17488132	C	A	391	0.0217391	3.04548	0.282995	-5.71025	1.27716	1.03509e-08	1.51516e-08	TRUE
rs112182301	18	5521514	T	C	387	0.0103359	0.997307	0.0249026	-3.30233	1.06104	2.61816e-10	7.59063e-10	TRUE
rs112425218	4	57624377	C	T	392	0.0140306	2.00288	0.133245	-5.1173	1.32757	4.0899e-08	4.23132e-08	TRUE
rs112461194	21	10811852	A	C	390	0.0153846	1.94472	0.081113	-5.37736	1.37301	8.59435e-12	4.83351e-11	TRUE
rs112466050	6	159839883	T	A	392	0.0127551	1.97642	0.0703112	-3.89839	1.06487	9.08308e-14	1.30657e-12	TRUE
rs112485808	3	17631392	G	A	387	0.0193798	3.04912	0.279403	-5.78751	1.29423	8.00039e-09	1.20651e-08	TRUE
rs112511077	9	113667803	G	A	392	0.0165816	1.95888	0.0964642	-4.8216	1.2402	2.84443e-10	8.05922e-10	TRUE
rs112531397	2	235935825	G	T	391	0.0127877	1.92093	0.0737569	-4.84731	1.26963	1.5152e-12	1.18059e-11	TRUE
rs112786906	3	197921833	A	G	378	0.0132275	2.01669	0.0816183	-3.19881	0.863719	1.67678e-12	1.25423e-11	TRUE
rs11287555	6	159847811	GA	G	392	0.0127551	1.97642	0.0703112	-3.89839	1.06487	9.08308e-14	1.25817e-12	TRUE
rs113049827	2	118893959	C	T	384	0.0221354	2.93602	0.149422	-4.33362	1.04062	3.06783e-14	5.59692e-13	TRUE
rs113238090	3	17784706	A	G	392	0.0191327	3.06603	0.279116	-5.7986	1.29272	6.49765e-09	1.01255e-08	TRUE
rs113371091	11	86884651	C	A	392	0.0114796	0.981183	0.0314529	-4.44539	1.38475	3.15747e-08	3.46303e-08	TRUE
rs113569196	2	235970819	G	A	386	0.011658	1.92818	0.0667572	-5.16899	1.34518	8.47487e-14	1.24298e-12	TRUE
rs113629994	7	87623399	A	G	391	0.0102302	1.01275	0.0333449	-5.79457	1.55937	2.92134e-08	3.2469e-08	TRUE
rs113730151	3	17225164	C	T	392	0.0204082	3.0552	0.289814	-5.43183	1.2134	1.38545e-08	1.8181e-08	TRUE
rs113731821	3	59208119	T	C	389	0.0244216	2.95196	0.282102	-4.89048	1.18764	2.73101e-08	3.08579e-08	TRUE
rs113740498	13	33442085	A	T	386	0.0103627	1.97077	0.0453532	-5.91262	1.39357	2.16156e-20	2.69474e-18	TRUE
rs113755143	20	22357379	T	C	392	0.0102041	0.998768	0.031979	-5.09775	1.48621	2.3355e-08	2.73389e-08	TRUE
rs114014284	3	7960497	C	A	391	0.0191816	1.9747	0.114415	-4.84812	1.24153	5.28515e-09	8.61284e-09	TRUE
rs114223606	2	173107286	C	T	391	0.0179028	2.90713	0.232264	-1517010000000000	1.83731e+07	1.61782e-09	3.14319e-09	FALSE
rs114410592	6	12576795	C	T	377	0.0212202	3.82791	0.484959	-6.35822	1.40897	3.86784e-08	4.04636e-08	TRUE
rs114444805	8	131613495	G	C	387	0.0116279	1.95884	0.0978007	-3.42785	1.67467	3.76076e-10	1.00466e-09	TRUE
rs114464084	4	173122744	A	G	391	0.0153453	1.9636	0.0801499	-5.73798	1.49361	4.03685e-12	2.69604e-11	TRUE
rs114788993	2	173087159	T	C	392	0.0178571	2.92072	0.23221	-422056000000000	1.83728e+07	1.35221e-09	2.79407e-09	FALSE
rs114830034	2	173122393	A	G	392	0.0178571	2.92072	0.23221	-422056000000000	1.83728e+07	1.35221e-09	2.86531e-09	FALSE
rs114891060	2	236156236	G	A	389	0.0128535	2.01891	0.116953	-6.25515	1.634	3.55793e-09	6.23263e-09	TRUE
rs114980503	4	181175530	G	A	391	0.0140665	1.97163	0.0820886	-3.71736	0.97066	5.9218e-12	3.57218e-11	TRUE
rs115236329	5	164290485	C	T	386	0.015544	1.9597	0.0946831	-5.32281	1.38228	1.90576e-10	5.89053e-10	TRUE
rs115401223	5	159835261	C	T	391	0.011509	1.01509	0.0235814	-6.69246	1.59828	3.83542e-11	1.67772e-10	TRUE
rs115559403	4	91709647	C	T	386	0.0103627	3.13152	0.310541	-6.17453	1.39525	1.91527e-08	2.34089e-08	TRUE
rs115603305	9	73604647	A	G	386	0.0142487	0.962692	0.0295698	-4.30744	1.36603	2.16351e-08	2.57282e-08	TRUE
rs115724826	2	166072364	G	A	380	0.0157895	2.92586	0.198555	-4.78564	1.48647	5.16144e-11	2.13301e-10	TRUE
rs115744104	3	8247690	C	T	388	0.0115979	0.990931	0.024151	-4.97523	1.41943	1.81297e-10	5.62698e-10	TRUE
rs115823533	2	22205682	G	A	386	0.0129534	1.9217	0.0891559	-4.8198	1.27738	1.2273e-10	4.04414e-10	TRUE
rs115875628	4	45496045	G	A	388	0.0141753	2.91556	0.270486	-4.08021	1.40968	2.07108e-08	2.47867e-08	TRUE
rs11593808	10	115648492	G	C	392	0.0114796	0.997768	0.0248437	-5.20923	1.44812	2.44747e-10	7.17925e-10	TRUE
rs115947439	3	197053954	T	C	392	0.0127551	2.02022	0.105244	-5.70432	1.39576	4.7453e-10	1.2282e-09	TRUE
rs116005474	15	59321368	C	T	391	0.0127877	1.94049	0.102698	-4.69801	1.24592	1.402e-09	2.81152e-09	TRUE
rs116040461	2	223469538	G	A	386	0.0129534	2.09962	0.132795	-6.47348	1.46824	8.32734e-09	1.25077e-08	TRUE
rs116169323	1	164933642	G	T	388	0.0244845	2.98286	0.220926	-5.4965	1.25524	2.20789e-10	6.65928e-10	TRUE
rs116174744	2	223521987	C	T	381	0.0144357	2.06794	0.136597	-6.43114	1.46238	2.20331e-08	2.60772e-08	TRUE
rs116208397	1	34438505	A	G	390	0.0141026	1.91129	0.0863938	-4.48633	1.17984	7.896e-11	2.81248e-10	TRUE
rs116215790	3	137227190	G	A	392	0.0140306	1.89161	0.112909	-4.18838	1.18749	1.80773e-08	2.26117e-08	TRUE
rs116371640	1	237160105	G	A	385	0.0116883	1.90832	0.0923303	-3.47973	0.949151	3.3793e-10	9.15839e-10	TRUE
rs116387554	2	59621030	G	A	371	0.0121294	2.9538	0.253166	-5.32598	1.89711	4.34335e-09	7.35028e-09	TRUE
rs116460635	5	111634653	C	T	385	0.0116883	1.91314	0.079445	-4.73806	1.226	1.14052e-11	6.22707e-11	TRUE
rs116477892	3	77513327	A	G	383	0.0104439	0.980704	0.029844	-4.9751	1.60127	1.37172e-08	1.8128e-08	TRUE
rs116491048	1	35065191	G	A	391	0.0102302	1.00453	0.0166342	-6.23197	1.54574	6.77221e-15	1.48989e-13	TRUE
rs116930321	9	73616096	T	G	388	0.0141753	0.956693	0.0296029	-4.30195	1.36771	2.69173e-08	3.04601e-08	TRUE
rs116932563	9	73633768	C	T	390	0.0141026	0.975227	0.0293798	-4.32888	1.36024	1.27342e-08	1.70397e-08	TRUE
rs116949235	14	90623504	C	T	386	0.0129534	1.88499	0.115074	-4.33212	1.23856	2.7486e-08	3.10098e-08	TRUE
rs116951207	14	49219136	C	A	384	0.0221354	1.92638	0.124325	-2.67871	0.925343	4.6715e-08	4.70927e-08	TRUE
rs117019237	11	35979887	T	C	391	0.0127877	2.88326	0.251368	-5.43272	2.90091	8.88131e-09	1.32072e-08	TRUE
rs117021121	12	16903895	A	G	388	0.0283505	2.96228	0.260541	-766638000000000	1.48144e+07	6.49557e-09	1.01434e-08	FALSE
rs117074994	7	64779647	C	T	391	0.0204604	2.91266	0.285002	-3.51504	1.21125	4.87302e-08	4.89264e-08	TRUE
rs117086286	9	73629347	G	T	388	0.0141753	0.958227	0.0296033	-4.30904	1.36848	2.55808e-08	2.9124e-08	TRUE
rs117134806	7	45859307	G	A	385	0.0103896	1.98386	0.104992	-5.6638	1.4442	9.20818e-10	2.14571e-09	TRUE
rs117160962	9	73632076	T	C	391	0.0140665	0.964888	0.0295202	-4.31245	1.36498	1.9558e-08	2.37876e-08	TRUE
rs117183444	11	28761583	G	A	391	0.011509	2.03454	0.131264	-3.74947	2.07935	1.95946e-08	2.37934e-08	TRUE
rs117238351	10	115664986	A	T	381	0.0104987	0.998683	0.0222819	-5.2173	1.44734	2.22573e-11	1.02138e-10	TRUE
rs117249057	10	129904642	G	A	392	0.0165816	1.9456	0.12477	-4.38752	1.17041	3.62801e-08	3.8384e-08	TRUE
rs117270356	9	73616298	T	A	379	0.0145119	1.00366	0.0296354	-4.38601	1.35498	5.53698e-09	8.9068e-09	TRUE
rs117321980	9	73607111	C	T	383	0.0143603	0.954149	0.0298606	-4.295	1.3695	3.35882e-08	3.62539e-08	TRUE
rs117425233	9	73601610	C	G	392	0.0127551	0.97621	0.0287495	-4.3545	1.36047	8.54073e-09	1.27514e-08	TRUE
rs117429945	8	75373087	G	A	371	0.0134771	1.93069	0.123663	-3.0129	1.00306	4.01298e-08	4.18065e-08	TRUE
rs117459869	9	73634928	A	C	387	0.0142119	0.958417	0.0295774	-4.30354	1.36681	2.50654e-08	2.86681e-08	TRUE
rs117479463	10	45674960	G	C	388	0.0206186	1.92165	0.118552	-4.25852	1.15117	2.39012e-08	2.78042e-08	TRUE
rs117504049	10	47382062	C	A	388	0.0103093	1.00287	0.0294307	-5.80245	1.51132	5.04079e-09	8.37891e-09	TRUE
rs117642190	7	49260730	T	A	391	0.011509	0.986721	0.0311067	-4.57343	1.37955	2.21154e-08	2.6092e-08	TRUE
rs117718049	9	73606094	C	A	392	0.0140306	0.975563	0.0293773	-4.32878	1.36005	1.2571e-08	1.70346e-08	TRUE
rs117728449	10	89634028	C	T	391	0.0153453	1.94486	0.113231	-4.56323	1.20347	7.48402e-09	1.14246e-08	TRUE
rs117751344	9	73598589	C	A	389	0.0141388	0.961114	0.0295478	-4.30672	1.36685	2.25378e-08	2.65485e-08	TRUE
rs117842938	7	18753597	T	G	391	0.0127877	1.01207	0.0338802	-6.09308	1.55889	3.83163e-08	4.01972e-08	TRUE
rs117917918	11	112857194	T	A	392	0.0127551	1.97107	0.103315	-4.91518	1.25652	8.66328e-10	2.03139e-09	TRUE
rs117950604	16	17548983	G	A	392	0.0102041	1.00212	0.0200319	-5.78365	1.52503	1.43734e-12	1.15605e-11	TRUE
rs118000479	12	16950030	A	T	392	0.0153061	2.98391	0.196449	-961775000000000	1.96965e+07	1.6705e-11	8.27506e-11	FALSE
rs118042209	6	130483492	A	G	388	0.0128866	1.9921	0.104957	-3.7847	1.01093	7.79576e-10	1.85118e-09	TRUE
rs118092729	11	44958690	C	T	391	0.0102302	1.00828	0.0255672	-5.68183	1.4619	2.86737e-10	8.06313e-10	TRUE
rs118144284	21	39910211	T	C	391	0.0204604	1.9281	0.117336	-4.26861	1.15148	1.815e-08	2.26648e-08	TRUE
rs118153267	11	44891115	G	A	392	0.0102041	1.00684	0.022051	-5.95925	1.5335	1.19961e-11	6.40934e-11	TRUE
rs11846103	14	58006415	A	G	389	0.0102828	0.99752	0.0213003	-5.53377	1.52135	8.20987e-12	4.65226e-11	TRUE
rs12050112	14	58023224	G	T	379	0.0105541	1.01169	0.0214746	-5.57136	1.52166	5.06515e-12	3.21079e-11	TRUE
rs12137625	1	20176433	A	C	392	0.0191327	3.10997	0.311135	-4.22009	1.01613	2.46849e-08	2.84504e-08	TRUE
rs12315831	12	86332652	T	G	386	0.011658	1.96363	0.0989437	-3.33397	1.52524	4.30331e-10	1.13341e-09	TRUE
rs12361233	11	74700537	G	A	392	0.0102041	0.996666	0.0297441	-5.0202	1.45475	7.5165e-09	1.14508e-08	TRUE
rs12422857	12	110167179	T	C	385	0.012987	3.06188	0.296006	-6.08483	1.35549	1.8254e-08	2.2681e-08	TRUE
rs12552346	9	68717934	A	G	388	0.0141753	1.97937	0.11107	-5.01744	1.29029	2.86395e-09	5.10056e-09	TRUE
rs12947429	17	67598527	G	A	390	0.0115385	1.89766	0.100139	-5.04367	1.31857	2.01277e-09	3.74515e-09	TRUE
rs13032819	2	42767365	G	C	392	0.0127551	1.95902	0.0487803	-5.52453	1.32972	7.32363e-19	6.08675e-17	TRUE
rs13175310	5	24484605	C	T	390	0.0128205	2.02559	0.131895	-5.22885	1.32136	2.44032e-08	2.81691e-08	TRUE
rs13386816	2	137216215	C	G	386	0.0129534	1.99578	0.119191	-5.94688	1.63229	7.4332e-09	1.14169e-08	TRUE
rs13411987	2	137210700	G	A	376	0.0132979	1.92823	0.113951	-4.74029	1.29002	1.11566e-08	1.61415e-08	TRUE
rs13436987	6	159840836	T	C	391	0.0153453	1.95541	0.0904252	-3.63155	0.959596	7.88901e-11	2.82344e-10	TRUE
rs13437612	6	159840812	A	C	392	0.0153061	1.95564	0.0904248	-3.63149	0.959568	7.84865e-11	2.90633e-10	TRUE
rs137940722	1	61163304	C	A	383	0.0169713	2.96841	0.236497	-6.08172	1.5118	1.03476e-09	2.34546e-09	TRUE
rs137969213	15	32801580	C	T	392	0.0191327	2.95359	0.231955	-6.48424	1.50965	8.64262e-10	2.03292e-09	TRUE
rs138293535	2	173168836	A	G	386	0.0194301	2.94785	0.276879	-389895000000000	1.77467e+07	2.11605e-08	2.52844e-08	FALSE
rs138301449	2	20645281	G	A	387	0.0116279	1.99663	0.0941903	-6.49954	1.47869	7.73209e-11	2.93584e-10	TRUE
rs138527696	1	7718795	G	A	392	0.0102041	0.977379	0.0282492	-3.67263	1.11116	6.05853e-09	9.56072e-09	TRUE
rs138669320	15	53475405	G	A	392	0.0140306	0.995548	0.0280242	-5.01131	1.43511	2.7316e-09	4.88813e-09	TRUE
rs138892753	7	4739156	A	G	389	0.0102828	2.0194	0.112298	-5.95539	1.3879	1.67987e-09	3.23019e-09	TRUE
rs138939826	1	61168489	T	C	384	0.0169271	2.93372	0.236535	-6.0093	1.50354	1.61815e-09	3.13569e-09	TRUE
rs138962423	2	173153342	A	C	388	0.0193299	2.9657	0.268595	-700524000000000	1.77573e+07	1.05029e-08	1.53142e-08	FALSE
rs139112877	9	73610757	C	T	388	0.0141753	0.971899	0.0294237	-4.32768	1.36199	1.46219e-08	1.90212e-08	TRUE
rs139389215	2	126617180	G	A	384	0.0104167	2.02439	0.136897	-5.75273	1.47526	4.46488e-08	4.54385e-08	TRUE
rs139455333	15	101311493	G	A	392	0.0102041	0.990203	0.0269433	-4.83427	1.41156	1.61423e-09	3.14439e-09	TRUE
rs139595392	18	26259449	A	G	392	0.0165816	2.89897	0.268383	-4.39898	1.0988	2.19533e-08	2.60239e-08	TRUE
rs139642956	14	58043072	G	C	392	0.0102041	1.01799	0.0259566	-6.73227	1.60295	2.63982e-10	7.62388e-10	TRUE
rs139652888	6	70402543	A	C	387	0.0116279	1.0101	0.0279592	-5.55367	1.4901	1.5322e-09	3.02397e-09	TRUE
rs139653035	6	14041162	G	A	392	0.0102041	1.91176	0.113727	-5.41124	1.49154	1.43692e-08	1.87577e-08	TRUE
rs139680387	12	64837451	G	A	389	0.0141388	2.96458	0.0940189	-4.7349	1.14614	4.10688e-22	7.67987e-20	TRUE
rs139825543	2	225210840	C	G	384	0.0104167	1.00526	0.0231356	-6.04341	1.57484	3.86898e-11	1.68256e-10	TRUE
rs139889721	15	98327576	A	C	392	0.0102041	1.954	0.0684339	-5.93587	1.57052	8.05298e-14	1.25492e-12	TRUE
rs140106353	13	51147496	G	A	392	0.0102041	1.00338	0.0235141	-5.8332	1.60021	6.01449e-11	2.4318e-10	TRUE
rs140235377	2	173079976	A	G	390	0.0179487	2.92753	0.232286	-1015350000000000	1.83757e+07	1.24608e-09	2.7174e-09	FALSE
rs140355399	1	176788583	T	C	391	0.011509	1.98668	0.114223	-5.98366	1.73202	4.14549e-09	7.03135e-09	TRUE
rs140420201	3	13008265	C	T	387	0.0116279	1.99521	0.0816184	-6.29273	1.57304	2.87177e-12	1.98897e-11	TRUE
rs140442265	12	9430447	C	T	388	0.0141753	2.99824	0.244925	-3.85626	1.2323	1.37582e-09	2.7965e-09	TRUE
rs140638298	7	73770652	G	T	388	0.0167526	1.96456	0.0853039	-5.25311	1.29238	1.73952e-11	8.56027e-11	TRUE
rs140661393	4	1313514	G	A	392	0.0140306	1.95079	0.104032	-4.87638	1.30703	1.46439e-09	2.89779e-09	TRUE
rs140777581	9	73720073	T	G	392	0.0127551	0.975697	0.0292484	-4.33283	1.35951	1.16268e-08	1.61651e-08	TRUE
rs141146198	2	173197546	G	A	383	0.0182768	2.9412	0.268445	-512101000000000	1.83606e+07	1.37304e-08	1.81135e-08	FALSE
rs141169872	9	73719325	AT	A	390	0.0128205	0.97588	0.0292659	-4.33303	1.35943	1.16704e-08	1.61657e-08	TRUE
rs141351950	15	36195536	C	T	392	0.0178571	2.85633	0.247392	-1109050000000000	1.82911e+07	9.31869e-09	1.38301e-08	FALSE
rs141353936	1	176571713	G	A	386	0.011658	2.90855	0.210555	-4.42827	1.51072	2.31833e-10	6.90881e-10	TRUE
rs141505377	14	41564603	C	T	392	0.0191327	2.97504	0.278491	-3.9736	0.943085	1.72521e-08	2.16884e-08	TRUE
rs141521031	4	155386246	G	T	390	0.0102564	0.999917	0.0293117	-5.16153	1.45337	5.20741e-09	8.52329e-09	TRUE
rs141605334	1	159182067	C	A	392	0.0140306	1.01698	0.0323498	-6.03327	1.58228	1.56515e-08	2.0185e-08	TRUE
rs141649671	12	2070254	T	A	389	0.0141388	3.01717	0.219752	596706000000000	2.05707e+07	1.22463e-10	4.0532e-10	FALSE
rs141666957	2	17834076	T	C	391	0.0153453	2.9182	0.258947	-4.91904	1.21786	9.76869e-09	1.43838e-08	TRUE
rs141668519	8	122915812	G	A	389	0.0154242	2.99538	0.243078	-3.9283	1.2651	1.2364e-09	2.70417e-09	TRUE
rs141672659	11	44892404	C	G	389	0.0102828	1.00708	0.0220583	-5.95936	1.53338	1.19531e-11	6.43232e-11	TRUE
rs141704020	3	84614506	G	T	390	0.0128205	1.01269	0.0245405	-6.49156	1.57619	1.01627e-10	3.4711e-10	TRUE
rs141762331	2	173176511	A	G	387	0.0206718	3.88774	0.380094	-776413000000000	1.61811e+07	2.86395e-10	8.0839e-10	FALSE
rs141852197	8	107598294	T	C	389	0.0141388	2.95053	0.217107	-4.87696	1.49623	2.41499e-10	7.13997e-10	TRUE
rs141853494	2	173208162	G	C	392	0.0204082	2.96876	0.278468	-570498000000000	1.71952e+07	1.84611e-08	2.28246e-08	FALSE
rs141925468	5	87549151	C	T	392	0.0102041	1.9716	0.125072	-4.92972	1.31602	2.47631e-08	2.84966e-08	TRUE
rs142121894	13	86177811	A	G	387	0.0180879	3.59673	0.435175	-5.28957	1.8186	4.97379e-08	4.97379e-08	TRUE
rs142552426	16	16208615	G	A	392	0.0114796	0.998168	0.0266281	-5.47177	1.4991	9.53916e-10	2.17539e-09	TRUE
rs142758153	1	176720928	G	A	386	0.0129534	2.93658	0.217677	-5.56515	1.92804	3.09135e-10	8.59602e-10	TRUE
rs142812069	1	99064119	C	T	391	0.0102302	0.983949	0.0289785	-4.64445	1.42742	7.46613e-09	1.14206e-08	TRUE
rs142839022	14	58290827	C	T	392	0.0114796	0.998263	0.0192437	-5.74511	1.57463	6.19324e-13	6.43409e-12	TRUE
rs142886885	6	70411379	A	C	391	0.0127877	1.00861	0.029023	-5.3912	1.46136	3.21155e-09	5.67905e-09	TRUE
rs142900870	2	17841957	C	G	386	0.015544	3.89584	0.341112	-5.34944	1.56141	2.55086e-11	1.16344e-10	TRUE
rs142925312	1	35135134	A	G	392	0.0102041	1.00468	0.016631	-6.23182	1.54566	6.66978e-15	1.60935e-13	TRUE
rs143044289	10	296847	T	A	390	0.0230769	3.95979	0.439812	-1097840000000000	1.55006e+07	2.35976e-09	4.30512e-09	FALSE
rs143256721	8	58628065	A	G	392	0.0102041	1.89597	0.107365	-5.38823	1.54194	7.1952e-09	1.10969e-08	TRUE
rs143514050	12	105877087	G	A	369	0.0176152	3.85794	0.3401	-1039130000000000	1.76197e+07	3.707e-11	1.63108e-10	FALSE
rs143532275	2	173104547	A	G	392	0.0178571	2.92072	0.23221	-422056000000000	1.83728e+07	1.35221e-09	2.78637e-09	FALSE
rs143684389	20	41728137	T	C	390	0.0102564	0.999144	0.0181591	-5.94579	1.5869	1.22097e-13	1.40505e-12	TRUE
rs143895506	14	41654724	A	G	388	0.0115979	2.93658	0.196851	-4.15572	0.99056	3.62352e-11	1.60378e-10	TRUE
rs144046585	3	126220838	T	G	392	0.0242347	3.72752	0.450275	-4.26349	1.0357	2.77687e-08	3.12346e-08	TRUE
rs144067756	2	173046206	T	C	390	0.0166667	2.92627	0.232092	-1264870000000000	1.90439e+07	1.24666e-09	2.71076e-09	FALSE
rs144262849	12	97458135	A	G	389	0.0154242	1.95163	0.0744243	-5.05441	1.2774	8.43727e-13	8.41477e-12	TRUE
rs144466517	2	173181774	G	A	391	0.0204604	2.95758	0.269574	-498153000000000	1.7211e+07	1.2239e-08	1.67977e-08	FALSE
rs144552939	13	112994339	C	T	390	0.0179487	2.99482	0.299399	-30923700000000	1.71365e+07	4.4183e-08	4.50257e-08	FALSE
rs144577389	14	79675703	C	T	391	0.011509	0.989703	0.030055	-4.78885	1.44293	1.13762e-08	1.59951e-08	TRUE
rs144615067	1	30499407	GA	AA	392	0.0204082	2.98512	0.281443	-3.96136	0.93533	1.83526e-08	2.27657e-08	TRUE
rs144685119	20	62279508	C	T	388	0.0180412	2.97076	0.258705	-4.44672	1.37982	5.19837e-09	8.52715e-09	TRUE
rs144711194	1	145765351	C	G	392	0.0102041	2.00632	0.113357	-6.86874	2.14879	2.53752e-09	4.57365e-09	TRUE
rs144758394	12	127379866	A	G	392	0.0114796	2.01812	0.106097	-6.37017	1.45854	5.80046e-10	1.44144e-09	TRUE
rs144766700	4	148638313	G	A	391	0.0127877	1.99043	0.0789328	-5.63461	1.37095	1.39403e-12	1.14586e-11	TRUE
rs144886647	4	7530195	G	A	387	0.0116279	1.88892	0.0958813	-4.36362	1.18192	1.05913e-09	2.38623e-09	TRUE
rs144994099	4	24455807	G	T	392	0.0102041	1.92987	0.0839754	-4.72552	1.24025	2.74445e-11	1.23666e-10	TRUE
rs145055811	2	173135489	A	G	391	0.016624	2.92091	0.232028	-1065600000000000	1.90443e+07	1.3291e-09	2.8568e-09	FALSE
rs145128079	1	115743875	G	T	392	0.0114796	2.02758	0.104083	-5.68574	1.3367	3.28405e-10	9.03114e-10	TRUE
rs145135953	9	73621180	T	C	391	0.0140665	0.975553	0.0293773	-4.32879	1.36006	1.25749e-08	1.69478e-08	TRUE
rs145155853	10	61052893	A	G	385	0.0103896	0.99559	0.0318987	-5.29893	1.51326	2.48458e-08	2.85479e-08	TRUE
rs145230638	14	79682808	C	T	387	0.0103359	0.989021	0.0287762	-4.90779	1.47268	5.5336e-09	8.92054e-09	TRUE
rs145381555	2	173138461	G	C	390	0.0192308	3.88306	0.335839	-802778000000000	1.66476e+07	2.07686e-11	9.95828e-11	FALSE
rs145643946	10	77868666	C	T	387	0.0129199	0.982231	0.027901	-5.37818	1.58701	4.09394e-09	6.97555e-09	TRUE
rs145658755	4	32034056	G	A	392	0.0242347	2.93753	0.282066	-3.32217	1.03564	3.18317e-08	3.48101e-08	TRUE
rs145844682	2	11635702	G	A	390	0.0230769	3.18745	0.300119	-6.82555	1.46416	5.94441e-09	9.42038e-09	TRUE
rs145859052	2	17839379	T	C	390	0.0141026	2.94565	0.228579	-5.85755	1.43022	7.22126e-10	1.73125e-09	TRUE
rs145942150	16	82724495	T	C	391	0.0140665	1.90178	0.116671	-4.22794	1.16478	2.58072e-08	2.93371e-08	TRUE
rs145977393	2	17830016	T	C	386	0.0129534	2.96527	0.207343	-6.78605	1.51156	7.4116e-11	2.87248e-10	TRUE
rs146005785	10	115539326	T	C	381	0.011811	0.987988	0.0251282	-5.20149	1.45383	4.58689e-10	1.19547e-09	TRUE
rs146113884	16	75606636	G	A	386	0.0142487	2.0612	0.123654	-6.35365	1.44158	4.58392e-09	7.72246e-09	TRUE
rs146139682	4	150202066	G	A	389	0.0102828	1.96728	0.0962631	-4.85247	1.2708	2.28736e-10	6.84378e-10	TRUE
rs146304048	9	73759759	C	T	387	0.0129199	0.975852	0.0292868	-4.33324	1.35949	1.18219e-08	1.63151e-08	TRUE
rs146309268	14	62212718	A	G	390	0.0205128	4.05377	0.4755	325217000000000	1.61426e+07	4.13421e-09	7.02816e-09	FALSE
rs146337115	6	113537463	CTG	GTG	392	0.0165816	1.93219	0.0954966	-4.56143	1.19373	4.0387e-10	1.06747e-09	TRUE
rs146397419	2	173154159	C	T	392	0.0204082	2.94774	0.278775	-1120470000000000	1.72039e+07	2.365e-08	2.76409e-08	FALSE
rs146452893	9	73643379	A	C	383	0.0143603	0.942675	0.0297354	-4.28	1.37444	4.58506e-08	4.64719e-08	TRUE
rs146477907	10	26153574	T	A	392	0.0114796	3.45916	0.378878	-3.83646	1.15663	1.91184e-08	2.34052e-08	TRUE
rs146552322	1	7675820	G	C	391	0.011509	0.974352	0.0310319	-3.62321	1.11709	3.18232e-08	3.48518e-08	TRUE
rs146700519	11	78630773	G	A	388	0.0103093	2.04997	0.131174	-8.72163	2.0682	1.51303e-08	1.95466e-08	TRUE
rs146757229	10	45250307	C	T	392	0.0102041	1.94271	0.0909976	-4.98474	1.31375	1.19397e-10	4.02293e-10	TRUE
rs146881546	14	79681846	G	A	391	0.0102302	0.990714	0.0287462	-4.91031	1.47209	5.11766e-09	8.45035e-09	TRUE
rs147014555	9	73626252	G	T	392	0.0127551	0.972878	0.0266506	-4.32957	1.36012	2.53117e-09	4.5843e-09	TRUE
rs147045211	2	173086015	C	T	392	0.0165816	2.92088	0.23206	361802000000000	1.90429e+07	1.33305e-09	2.85708e-09	FALSE
rs147057247	1	176709217	C	A	392	0.0102041	1.95198	0.107421	-4.93171	1.3561	2.58999e-09	4.657e-09	TRUE
rs147105385	8	66264590	G	A	389	0.0102828	1.00759	0.0205731	-7.01519	1.62337	2.14377e-12	1.55683e-11	TRUE
rs147115296	2	173172863	C	T	392	0.0191327	2.95857	0.268525	-870950000000000	1.77528e+07	1.13379e-08	1.6062e-08	FALSE
rs147348918	1	35135137	T	C	392	0.0102041	1.00468	0.016631	-6.23182	1.54566	6.66978e-15	1.663e-13	TRUE
rs147356363	11	72943078	G	A	392	0.0127551	3.68596	0.441026	-6.50382	1.7464	2.85149e-08	3.19299e-08	TRUE
rs147392752	4	3007441	C	T	384	0.0143229	2.8971	0.27018	-5.13077	1.27189	2.49501e-08	2.85799e-08	TRUE
rs147411789	1	198596056	A	T	392	0.0153061	3.01704	0.228921	-6.59456	1.43959	2.8675e-10	8.0333e-10	TRUE
rs147446714	14	76217630	CA	C	386	0.0103627	0.991354	0.020088	-5.20343	1.43974	2.66088e-12	1.87768e-11	TRUE
rs147508870;rs59568929	14	104289459	CTGTGAGTGTGTGTGGGCATGCCTGTGAATGTGCGTGTGCATGCATATATGAGTGCATGTGTGCATATCTGTGTGCTTGAGTATGTGCATGTCTGTGAATGTATACATGCATGTGAGTGCATGTGTGCATATCTG	*	374	0.0213904	2.90632	0.198524	-5.49861	1.26604	6.89902e-11	2.70182e-10	TRUE
rs1475294	6	159853381	T	A	392	0.0127551	1.97642	0.0703112	-3.89839	1.06487	9.08308e-14	1.28191e-12	TRUE
rs147532538	16	75632002	C	T	392	0.0140306	2.0725	0.123609	-6.36503	1.43971	3.75139e-09	6.51053e-09	TRUE
rs147539403	10	25898652	G	A	391	0.011509	3.45957	0.378899	-3.83658	1.15658	1.90613e-08	2.34119e-08	TRUE
rs147622461	5	158501459	C	T	391	0.0179028	4.28279	0.512513	512391000000000	1.71049e+07	2.19884e-09	4.03121e-09	FALSE
rs147665795	12	9402129	C	G	391	0.0127877	3.02814	0.227108	-4.3842	1.4315	2.09527e-10	6.34519e-10	TRUE
rs147785705	3	12529444	T	C	392	0.0114796	1.97882	0.0777421	-5.87018	1.40215	1.27441e-12	1.07108e-11	TRUE
rs147941513	5	135222396	G	A	388	0.0103093	1.00019	0.0242253	-5.33577	1.44811	1.30933e-10	4.29552e-10	TRUE
rs147949331	12	9472125	C	G	388	0.0154639	3.96554	0.348375	-3.31448	1.09728	1.83476e-11	8.96994e-11	TRUE
rs148025631	2	222126740	C	T	391	0.0102302	1.92691	0.0774829	-4.77115	1.23778	4.43934e-12	2.8875e-11	TRUE
rs148071156	17	59212066	A	C	388	0.0103093	0.97805	0.0213279	-4.74529	1.443	2.12583e-11	1.00641e-10	TRUE
rs148101264	3	190393233	T	C	391	0.011509	1.00397	0.0150402	-6.23863	1.51278	2.6903e-16	1.34156e-14	TRUE
rs148238077	15	23798756	C	T	390	0.0115385	1.98504	0.12682	-5.50157	1.48538	2.4881e-08	2.85445e-08	TRUE
rs148251907	4	174617187	G	A	392	0.0140306	2.05758	0.130553	-5.72584	1.34662	1.23658e-08	1.68789e-08	TRUE
rs148285397	3	84321567	C	G	385	0.0103896	0.99009	0.0165653	-5.46416	1.51319	1.44131e-14	3.08029e-13	TRUE
rs148534983	12	112510349	C	T	392	0.0102041	1.92351	0.0729382	-4.86896	1.27955	1.06196e-12	9.92933e-12	TRUE
rs148557641	2	173061969	G	A	392	0.0178571	2.92072	0.23221	-422056000000000	1.83728e+07	1.35221e-09	2.84116e-09	FALSE
rs149071379	21	45557263	G	A	390	0.0166667	2.93882	0.233303	-5.0718	1.20107	1.16982e-09	2.60424e-09	TRUE
rs149075933	3	84226357	T	C	390	0.0115385	0.99219	0.0262386	-5.44767	1.5157	9.05365e-10	2.11629e-09	TRUE
rs149081579	9	73625568	C	T	387	0.0129199	0.971855	0.0266611	-4.32957	1.36067	2.64901e-09	4.7517e-09	TRUE
rs149184386	12	102667287	C	T	391	0.0127877	2.0113	0.0348235	-4.53349	1.4115	4.37018e-27	3.26889e-24	TRUE
rs149272612	6	13891914	G	A	390	0.0102564	1.88379	0.113564	-4.73861	1.31774	2.27086e-08	2.67076e-08	TRUE
rs149461729	11	6032215	C	T	391	0.011509	0.978397	0.0262588	-4.7237	1.46304	1.56243e-09	3.06745e-09	TRUE
rs149679866	4	120712284	C	T	392	0.0178571	2.92514	0.252022	-3.8768	0.933486	5.65148e-09	9.05205e-09	TRUE
rs150030386	2	3875987	G	A	391	0.011509	2.00873	0.125819	-5.90945	1.5828	1.4873e-08	1.92808e-08	TRUE
rs150083476	5	172989083	C	T	392	0.0140306	2.83058	0.204511	-2.78199	0.786628	3.87014e-10	1.0302e-09	TRUE
rs150129142	17	58905071	A	G	392	0.0127551	0.970378	0.0290205	-4.28666	1.38088	1.22476e-08	1.67788e-08	TRUE
rs150169582;rs57492987	11	72971372	C	CT	388	0.0115979	3.67557	0.440302	-6.55074	1.79415	3.03818e-08	3.35186e-08	TRUE
rs150170777	4	1289868	G	A	384	0.0143229	1.93611	0.104224	-4.85971	1.30772	2.00783e-09	3.75464e-09	TRUE
rs150214446	1	176718523	C	T	380	0.0105263	1.96102	0.112391	-5.92771	1.72327	4.93181e-09	8.21602e-09	TRUE
rs150425712	20	41727826	A	T	392	0.0102041	0.999174	0.0181565	-5.94576	1.58688	1.21398e-13	1.41884e-12	TRUE
rs150431200	2	173179323	C	T	392	0.0191327	2.95857	0.268525	-870950000000000	1.77528e+07	1.13379e-08	1.62466e-08	FALSE
rs150548975	9	33661761	C	T	391	0.011509	1.00214	0.0333719	-5.23664	1.51708	4.11656e-08	4.25302e-08	TRUE
rs150572911	2	173082796	C	T	391	0.0179028	2.92045	0.232205	-1037000000000000	1.83737e+07	1.35637e-09	2.77963e-09	FALSE
rs150578275	10	5120788	C	A	387	0.0129199	1.9514	0.0836363	-5.68513	1.49636	1.50316e-11	7.54606e-11	TRUE
rs150944730	2	173125403	A	G	387	0.0206718	3.88362	0.336446	-781112000000000	1.53403e+07	2.15038e-11	1.01163e-10	FALSE
rs151199951	2	137234826	AT	A	387	0.0142119	2.96622	0.222895	-5.60661	1.79443	3.32546e-10	9.11152e-10	TRUE
rs1563869	13	71975023	C	A	390	0.0115385	1.97193	0.0968088	-5.32475	1.3532	2.33152e-10	6.92054e-10	TRUE
rs17191542	5	6915767	C	A	389	0.0462725	6.46917	1.32106	-10906800000000	1.05327e+07	1.81861e-08	2.2672e-08	FALSE
rs17427791	7	27166578	A	G	386	0.011658	1.9167	0.110213	-5.44611	1.41622	7.76561e-09	1.17585e-08	TRUE
rs17552302	2	63408010	T	C	386	0.011658	1.94973	0.117231	-3.00089	1.20377	1.23762e-08	1.68623e-08	TRUE
rs180704320	19	6979281	G	A	392	0.0102041	2.0451	0.120535	-7.47427	1.67687	3.84849e-09	6.60246e-09	TRUE
rs181446822	11	112925635	T	C	389	0.0102828	1.96859	0.0983697	-5.00252	1.28202	3.46026e-10	9.34395e-10	TRUE
rs181694549	12	122169572	C	T	392	0.0102041	0.985031	0.0304771	-5.08343	1.63982	1.67704e-08	2.13338e-08	TRUE
rs182396073	8	131679574	T	C	381	0.011811	1.98619	0.0937866	-26.4436	63.0219	8.83749e-11	3.08899e-10	TRUE
rs182631758	19	55396794	A	C	392	0.0127551	2.01539	0.132859	-5.5874	1.40937	3.21687e-08	3.51273e-08	TRUE
rs182882984	9	73604822	G	T	391	0.0140665	0.975078	0.0293818	-4.32883	1.36033	1.28133e-08	1.70844e-08	TRUE
rs183031949	2	173139712	G	T	385	0.0181818	2.90564	0.26852	-806285000000000	1.83605e+07	2.05506e-08	2.46344e-08	FALSE
rs183167817	9	73630968	A	G	387	0.0142119	0.973794	0.0294274	-4.32854	1.36103	1.37364e-08	1.80895e-08	TRUE
rs183277281	1	148261436	C	G	391	0.0140665	1.95109	0.124896	-4.49387	1.20298	3.37469e-08	3.63204e-08	TRUE
rs183365998	3	84589900	T	A	392	0.0140306	1.00723	0.0318934	-5.40816	1.50479	1.70074e-08	2.15619e-08	TRUE
rs183571756	6	2655615	T	C	391	0.011509	1.97813	0.0902084	-5.41188	1.31591	4.51396e-11	1.90759e-10	TRUE
rs183635135	2	173087078	C	T	391	0.016624	2.92063	0.232055	-1429300000000000	1.90435e+07	1.33679e-09	2.84068e-09	FALSE
rs183651898	2	173055425	G	A	392	0.0178571	2.92072	0.23221	-422056000000000	1.83728e+07	1.35221e-09	2.8332e-09	FALSE
rs184679207	2	173164205	G	A	392	0.0191327	2.95857	0.268525	-870950000000000	1.77528e+07	1.13379e-08	1.61231e-08	FALSE
rs184923401	2	173163527	T	C	392	0.0191327	2.95857	0.268525	-870950000000000	1.77528e+07	1.13379e-08	1.62156e-08	FALSE
rs185047293	16	80219987	T	C	391	0.016624	1.89921	0.119339	-4.11261	1.16645	3.84773e-08	4.03096e-08	TRUE
rs185096647	2	2048771	C	T	389	0.0115681	2.04518	0.0875238	-6.5365	1.54951	4.7437e-12	3.05887e-11	TRUE
rs185221035	2	173108065	A	G	392	0.0178571	2.92072	0.23221	-422056000000000	1.83728e+07	1.35221e-09	2.81742e-09	FALSE
rs185336149	2	173184847	T	G	392	0.0191327	2.95857	0.268525	-870950000000000	1.77528e+07	1.13379e-08	1.61846e-08	FALSE
rs1853748	6	159850360	A	G	391	0.0140665	1.96725	0.0790359	-3.77278	1.00261	2.60463e-12	1.85549e-11	TRUE
rs185420699	1	177003738	C	A	392	0.0102041	2.00945	0.0884435	-7.25747	1.67412	1.41022e-11	7.17581e-11	TRUE
rs185561613	2	173083834	C	G	388	0.0193299	2.89549	0.233039	-879573000000000	1.66531e+07	1.99747e-09	3.74463e-09	FALSE
rs185614207	2	173179819	A	G	391	0.0191816	2.95867	0.268528	-1016380000000000	1.7753e+07	1.1327e-08	1.62935e-08	FALSE
rs185654503	4	155296367	G	A	391	0.0102302	1.00044	0.0293048	-5.16143	1.45307	5.09128e-09	8.44407e-09	TRUE
rs186208069	7	49275429	T	A	381	0.011811	0.985048	0.0312741	-4.57762	1.38146	2.54554e-08	2.90697e-08	TRUE
rs186328538;rs148154110	11	5144176	GA	G	389	0.0128535	2.92016	0.282991	-4.87537	1.23995	4.03423e-08	4.19112e-08	TRUE
rs186348772	14	79686084	G	A	389	0.0115681	0.987271	0.0300888	-4.78811	1.44418	1.25859e-08	1.69321e-08	TRUE
rs186445522	2	173111667	T	G	392	0.0178571	2.92072	0.23221	-422056000000000	1.83728e+07	1.35221e-09	2.80181e-09	FALSE
rs186961110	2	173084229	T	A	392	0.0165816	2.92088	0.23206	361802000000000	1.90429e+07	1.33305e-09	2.84892e-09	FALSE
rs1870844	16	82699641	G	C	391	0.0102302	-2.81331	0.232456	3.49877	1.31998	5.37656e-09	8.74275e-09	TRUE
rs187300230	10	26143101	C	T	392	0.0127551	3.47147	0.391382	-3.83482	1.15623	2.87343e-08	3.21274e-08	TRUE
rs187484976	6	156661809	G	A	392	0.0102041	1.94675	0.101271	-4.7469	1.24868	9.51054e-10	2.1755e-09	TRUE
rs187598289	19	1752643	A	G	389	0.0128535	1.89583	0.103568	-4.9231	1.41961	3.83896e-09	6.61646e-09	TRUE
rs187679223	4	141378516	C	A	392	0.0102041	1.9566	0.076489	-5.53873	1.42289	1.49852e-12	1.17989e-11	TRUE
rs188037748	2	173140037	G	A	392	0.0191327	2.95857	0.268525	-870950000000000	1.77528e+07	1.13379e-08	1.60317e-08	FALSE
rs188071272	10	45572355	C	T	392	0.0127551	1.91849	0.088805	-4.56227	1.20711	1.21192e-10	4.04695e-10	TRUE
rs188732523	2	173162682	G	A	391	0.0191816	2.95864	0.268527	-924951000000000	1.7753e+07	1.13305e-08	1.62672e-08	FALSE
rs188869439	4	62230048	A	G	375	0.0133333	2.98747	0.262341	-4.93957	1.51829	5.45331e-09	8.82917e-09	TRUE
rs188896382	3	84115473	A	G	392	0.0102041	1.00222	0.0260381	-5.47076	1.51274	5.26653e-10	1.34449e-09	TRUE
rs188972837	2	173174460	T	G	392	0.0191327	2.95857	0.268525	-870950000000000	1.77528e+07	1.13379e-08	1.60925e-08	FALSE
rs189977138	3	17368089	T	A	379	0.0197889	3.05806	0.279407	-5.80089	1.29378	7.23713e-09	1.11386e-08	TRUE
rs190109109	14	79682216	A	G	387	0.0116279	0.989497	0.0300696	-4.78883	1.44305	1.15493e-08	1.61173e-08	TRUE
rs191048166	4	174798725	C	T	392	0.0229592	2.89399	0.196941	-4.76772	1.1329	6.97444e-11	2.71713e-10	TRUE
rs191737822	4	4130049	G	A	354	0.0141243	2.09639	0.0957347	-4.0301	1.06524	1.24034e-11	6.57996e-11	TRUE
rs191804815	9	73600270	C	T	392	0.0140306	0.975563	0.0293773	-4.32878	1.36005	1.2571e-08	1.70038e-08	TRUE
rs191996396	2	173134303	G	A	392	0.0178571	2.92072	0.23221	-422056000000000	1.83728e+07	1.35221e-09	2.85721e-09	FALSE
rs192046118	6	135249059	G	T	392	0.0140306	1.98474	0.0551694	-5.89904	1.34569	2.9141e-17	1.81646e-15	TRUE
rs192255778	2	173097152	G	A	392	0.0178571	2.92072	0.23221	-422056000000000	1.83728e+07	1.35221e-09	2.82529e-09	FALSE
rs192752009	6	4190639	C	T	391	0.0102302	1.92194	0.122144	-4.57223	1.28163	3.81392e-08	4.00676e-08	TRUE
rs193021846	2	173154100	C	T	392	0.0191327	2.95857	0.268525	-870950000000000	1.77528e+07	1.13379e-08	1.61538e-08	FALSE
rs193024112	16	1182703	G	T	388	0.0103093	2.95119	0.239137	-5.63377	1.36131	1.59001e-09	3.10529e-09	TRUE
rs199671952	13	50796064	G	GAT	380	0.0118421	2.96626	0.2756	-4.91385	1.7107	1.60189e-08	2.04473e-08	TRUE
rs199675729	2	102108228	ATG	GTG	385	0.012987	1.9206	0.100679	-4.46896	1.18326	1.42207e-09	2.84414e-09	TRUE
rs199683199	9	73599902	A	AT	391	0.0140665	0.975674	0.0293821	-4.32877	1.35999	1.25574e-08	1.70781e-08	TRUE
rs200434117	2	173176394	A	AT	384	0.0182292	2.93991	0.268511	-823443000000000	1.83597e+07	1.39896e-08	1.82941e-08	FALSE
rs200442213	5	87665884	CAT	C	378	0.0238095	3.87195	0.228176	-6.14425	1.46947	5.24068e-16	2.3059e-14	TRUE
rs200486450	9	73624041	CCTAT	C	376	0.0132979	0.968431	0.0269359	-4.33191	1.36343	3.61984e-09	6.31152e-09	TRUE
rs200567735	5	25479681	AT	A	380	0.0144737	1.94541	0.0990391	-3.32835	1.55285	6.34191e-10	1.55024e-09	TRUE
rs200708185	2	173060589	A	AT	386	0.0181347	2.92517	0.232334	-1321150000000000	1.83769e+07	1.28955e-09	2.79589e-09	FALSE
rs200745441	6	159839170	T	TC	392	0.0153061	1.95564	0.0904248	-3.63149	0.959568	7.84865e-11	2.89201e-10	TRUE
rs201063306	10	45352745	TG	T	392	0.0102041	1.94271	0.0909976	-4.98474	1.31375	1.19397e-10	4.00489e-10	TRUE
rs201159431	2	173230995	C	CA	392	0.0191327	2.92465	0.2362	838436000000000	1.77467e+07	1.7686e-09	3.37478e-09	FALSE
rs201223065	14	104289478	T	*	390	0.0192308	2.89724	0.193814	-5.48081	1.26683	4.67304e-11	1.94191e-10	TRUE
rs201224769	18	3083432	T	TC	392	0.0127551	1.92836	0.0920001	-4.9504	1.35049	2.04907e-10	6.23051e-10	TRUE
rs201238837	2	173169552	T	TA	391	0.0217391	2.97774	0.287292	-551648000000000	1.67453e+07	2.76773e-08	3.11786e-08	FALSE
rs201393131	5	87758233	C	CA	390	0.0307692	3.72555	0.439709	-3.90299	1.132	1.92807e-08	2.35269e-08	TRUE
rs201561463	2	185937662	GAT	*	387	0.0206718	1.90265	0.111831	-4.33663	1.17356	1.27364e-08	1.70122e-08	TRUE
rs201664943	6	159840950	CT	C	392	0.0140306	1.9646	0.0817635	-3.72358	0.985321	6.39313e-12	3.7654e-11	TRUE
rs201979552	1	180575590	CACAA	C	383	0.0130548	2.92748	0.2209	-5.70953	1.38892	4.70382e-10	1.22169e-09	TRUE
rs202100866	2	173193252	ATTGT	A	387	0.0193798	2.95947	0.268555	-1103960000000000	1.77555e+07	1.12439e-08	1.62051e-08	FALSE
rs202164594	6	103431662	GATTT	G	361	0.0110803	0.968483	0.0313473	-4.42587	1.41836	4.49882e-08	4.56597e-08	TRUE
rs202190312	2	173139884	ACTTC	A	392	0.0191327	2.95857	0.268525	-870950000000000	1.77528e+07	1.13379e-08	1.60014e-08	FALSE
rs202245507	14	41697656	CT	C	381	0.023622	3.05403	0.27809	-4.10244	0.965453	6.98236e-09	1.07909e-08	TRUE
rs2062124	6	148826981	C	T	385	0.0116883	2.85967	0.232751	-4.69824	2.10976	3.07624e-09	5.46562e-09	TRUE
rs2468822	11	18154327	C	T	386	0.0220207	3.97276	0.418859	-747869000000000	1.4985e+07	8.33331e-10	1.97257e-09	FALSE
rs272822	1	36211984	C	T	386	0.0129534	0.986976	0.01755	-5.77243	1.554	9.32064e-14	1.22313e-12	TRUE
rs28418944	3	106438518	A	T	385	0.0155844	1.94107	0.071707	-5.61869	1.4659	4.20771e-13	4.5614e-12	TRUE
rs28646263	7	3766700	A	G	385	0.0142857	2.07056	0.137243	-4.07449	1.02658	2.28215e-08	2.67982e-08	TRUE
rs28709267	2	140657626	C	*	375	0.0133333	2.20785	0.158567	-6.28719	4.05068	2.94771e-08	3.27135e-08	TRUE
rs28832027	3	106164948	C	T	391	0.0102302	1.95089	0.068883	-5.71227	1.50438	1.05986e-13	1.32129e-12	TRUE
rs2887771	2	185937660	T	*	383	0.0208877	1.90226	0.111844	-4.33666	1.1736	1.28497e-08	1.71024e-08	TRUE
rs34432676	1	198626179	TA	T	383	0.0156658	3.02082	0.229104	-6.60646	1.44071	2.76981e-10	7.9077e-10	TRUE
rs34670201	4	59689416	T	C	378	0.0224868	4.32251	0.592682	-4.24948	1.13815	1.9692e-08	2.3873e-08	TRUE
rs34707415	5	112595567	CTT	CTTT	388	0.0154639	2.97572	0.266775	-1330070000000000	1.97251e+07	8.34756e-09	1.24879e-08	FALSE
rs34780592	2	36624966	AT	ATT	386	0.011658	1.94238	0.079608	-5.00541	1.27692	5.80984e-12	3.53314e-11	TRUE
rs34780814	14	58038724	T	G	391	0.0102302	1.01784	0.0259609	-6.73243	1.60303	2.66488e-10	7.66665e-10	TRUE
rs35233829	14	58045611	TA	TAAA	390	0.0115385	1.01073	0.0333498	-5.53049	1.52059	3.11895e-08	3.4359e-08	TRUE
rs35412400	4	62271974	T	C	391	0.0140665	3.00797	0.266973	-4.97049	1.5162	5.83022e-09	9.31839e-09	TRUE
rs35496252	14	58046309	G	A	386	0.0103627	1.00714	0.0260561	-6.71079	1.60862	4.39524e-10	1.15356e-09	TRUE
rs35580875	1	118459556	GT	G	387	0.0129199	1.94345	0.0883239	-4.76678	1.22569	6.17867e-11	2.44531e-10	TRUE
rs35793208	8	93780659	G	A	388	0.0244845	3.09726	0.306316	-4.56254	1.0671	2.19105e-08	2.60144e-08	TRUE
rs369673972	2	89849549	C	A	389	0.0102828	1.01885	0.0316799	-6.47082	1.65558	1.03876e-08	1.51756e-08	TRUE
rs371428948	5	176061374	T	TTTGAGTTGGATCACGGATTGGGGGTTGGATCACGGATTGGGGTTTGGATCGCGGATTGGGGGTTGGATCACGGATTGGGGGTTGGATCGCGGATTGGGGTTTGGATCGCGGATTGGGGTTTGGATCACGGATTGGGGGTTGGATCACGGATTGGGATTTGGATCACGGATTGGGGGTTGGATCGCGGATTGGGGTTTGGATCGCGGATTGGGGGTTGGATCGCGGATG	382	0.0235602	1.99348	0.0813734	-3.04346	0.770215	2.78264e-12	1.94525e-11	TRUE
rs372761384	2	140657624	TAC	*	375	0.0106667	2.11603	0.0845597	-151.723	55.1721	3.41834e-13	3.76017e-12	TRUE
rs372916016	1	35118796	AAAT	A	392	0.0102041	1.00468	0.016631	-6.23182	1.54566	6.66978e-15	1.55906e-13	TRUE
rs373537824	9	131278138	G	C	391	0.0153453	2.80586	0.188177	-4.80038	1.21016	9.91863e-11	3.40327e-10	TRUE
rs374703530	6	31490650	C	G	391	0.0153453	2.84162	0.195916	366278000000000	1.97083e+07	1.36333e-10	4.41459e-10	FALSE
rs3835823	2	173216020	ATCT	A	392	0.0204082	2.96876	0.278468	-570498000000000	1.71952e+07	1.84611e-08	2.2787e-08	FALSE
rs41273171	1	18872573	G	A	388	0.0244845	2.85166	0.191781	-5.04065	1.18635	7.43077e-11	2.85037e-10	TRUE
rs45553340	11	22622807	A	G	389	0.0115681	1.99891	0.125222	-3.83183	2.33389	1.61634e-08	2.05966e-08	TRUE
rs4693786	4	81017796	G	A	392	0.0153061	1.9686	0.127164	-4.61576	1.20068	3.38093e-08	3.62832e-08	TRUE
rs4880994	10	2406941	T	C	387	0.0271318	3.82561	0.479261	-4.38812	1.32715	3.27524e-08	3.5557e-08	TRUE
rs55714093	14	48074092	CA	C	391	0.0102302	1.97793	0.0927737	-4.06218	2.89511	8.37063e-11	2.93955e-10	TRUE
rs56180521	2	215940968	A	T	390	0.0141026	2.96113	0.202205	-7.07026	1.55096	4.54583e-11	1.91027e-10	TRUE
rs56197514	5	103487248	C	T	389	0.0115681	1.96723	0.115346	-3.1426	1.32275	6.94158e-09	1.07501e-08	TRUE
rs56336207	4	57409578	G	A	388	0.0322165	3.98129	0.316882	-5.51832	1.35686	1.52137e-12	1.17318e-11	TRUE
rs56337201	1	199195781	G	A	392	0.0153061	2.05198	0.112863	-6.13962	1.4061	1.00901e-09	2.29404e-09	TRUE
rs60077796	6	159844299	CAG	C	392	0.0140306	1.9646	0.0817635	-3.72358	0.985321	6.39313e-12	3.73599e-11	TRUE
rs60161677	1	102645433	ACCAGGATGCCAACCAGACAGAAGAAAAGAACCCAAACTCCTAGAGAAGATGAAGTGGAGGGGAGGAC	A	389	0.0154242	3.79371	0.384224	-2.14861	0.587011	9.34056e-10	2.14977e-09	TRUE
rs60184504	15	59318844	C	A	391	0.0153453	1.92872	0.116366	-4.28778	1.15415	1.56765e-08	2.01478e-08	TRUE
rs6026043	20	58097191	T	C	369	0.0108401	0.979938	0.0316017	-4.60171	1.46186	3.53895e-08	3.77085e-08	TRUE
rs61178761	22	22547217	G	A	388	0.0115979	1.96735	0.0762038	-5.89352	1.44232	1.02733e-12	9.72712e-12	TRUE
rs61745304	17	10319145	G	A	389	0.0102828	0.985239	0.0186336	-5.07924	1.46359	5.29134e-13	5.65417e-12	TRUE
rs61763832	6	83923908	A	*	390	0.0128205	1.96055	0.0907709	-5.31084	1.37185	7.64935e-11	2.91924e-10	TRUE
rs61770064	1	34362756	T	C	388	0.0373711	3.779	0.431261	-2.79354	0.785247	8.69008e-09	1.29486e-08	TRUE
rs61775755	1	35166135	G	C	392	0.0102041	1.00468	0.016631	-6.23182	1.54566	6.66978e-15	1.51182e-13	TRUE
rs61854095	10	45483044	G	T	392	0.0216837	1.92485	0.11908	-4.25168	1.15039	2.4331e-08	2.81292e-08	TRUE
rs62203553	20	42463846	A	G	386	0.0103627	1.91209	0.107884	-2.89122	1.13051	5.83491e-09	9.306e-09	TRUE
rs62203554	20	42463868	A	G	384	0.0104167	1.91605	0.107958	-2.89597	1.13193	5.4936e-09	8.87519e-09	TRUE
rs62204933	20	42480566	G	A	390	0.0102564	1.92487	0.107869	-2.90507	1.13479	4.6078e-09	7.74525e-09	TRUE
rs62347968	5	17141812	G	A	392	0.0267857	2.84839	0.233811	-4.32179	1.07549	3.84577e-09	6.61296e-09	TRUE
rs62419991	6	91138531	G	A	388	0.0115979	0.974561	0.0270474	-4.35718	1.31968	3.10796e-09	5.5089e-09	TRUE
rs62455574	7	64917108	T	G	376	0.0199468	2.85738	0.256819	-3.49356	1.21027	1.71651e-08	2.16518e-08	TRUE
rs62510266	8	78083212	G	T	378	0.0119048	1.0073	0.0261993	-3.56825	1.12914	4.8715e-10	1.25219e-09	TRUE
rs6904744	6	159843629	C	T	392	0.0153061	1.95564	0.0904248	-3.63149	0.959568	7.84865e-11	2.8638e-10	TRUE
rs6906051	6	159839113	G	A	392	0.0153061	1.95564	0.0904248	-3.63149	0.959568	7.84865e-11	2.92079e-10	TRUE
rs6907331	6	159839037	C	T	392	0.0153061	1.95564	0.0904248	-3.63149	0.959568	7.84865e-11	2.83613e-10	TRUE
rs6916136	6	159842464	A	G	392	0.0153061	1.95564	0.0904248	-3.63149	0.959568	7.84865e-11	2.8225e-10	TRUE
rs6918259	6	159846453	C	T	382	0.0143979	1.97641	0.0885909	-3.67132	0.96521	3.13197e-11	1.39447e-10	TRUE
rs6921745	6	159846749	G	A	392	0.0127551	1.97642	0.0703112	-3.89839	1.06487	9.08308e-14	1.2353e-12	TRUE
rs6921938	6	159859385	C	T	358	0.0139665	2.01178	0.0707629	-3.94951	1.07582	3.94759e-14	6.7109e-13	TRUE
rs6941939	6	159843477	G	A	392	0.0140306	1.95296	0.0877266	-3.63197	0.959576	4.29103e-11	1.83411e-10	TRUE
rs6941945	6	159843502	G	A	392	0.0153061	1.95564	0.0904248	-3.63149	0.959568	7.84865e-11	2.8499e-10	TRUE
rs7001973	8	101026993	C	T	383	0.0104439	1.01283	0.0250383	-7.1653	1.63885	1.546e-10	4.92089e-10	TRUE
rs7002735	8	101027479	C	T	391	0.0102302	1.0291	0.0338301	-7.49189	1.71841	2.20538e-08	2.60604e-08	TRUE
rs71414185	14	58039237	C	G	390	0.0115385	1.01075	0.0333562	-5.53187	1.52081	3.12626e-08	3.43889e-08	TRUE
rs7151333	14	49565490	A	T	392	0.0102041	2.00605	0.0479887	-8.73654	1.9386	5.31607e-20	5.6806e-18	TRUE
rs71607225	4	59747206	G	A	379	0.0224274	4.26286	0.595293	-4.11501	1.10698	3.29409e-08	3.57098e-08	TRUE
rs71620877	1	143647458	T	A	382	0.0287958	4.31478	0.619291	-1029210000000000	1.41413e+07	4.18389e-08	4.31067e-08	FALSE
rs722498	6	159862858	C	T	388	0.0128866	1.97084	0.0703806	-3.89596	1.0639	1.09501e-13	1.30011e-12	TRUE
rs72589228	8	17959345	TAC	T	380	0.0355263	4.66308	0.723777	-169598000000000	1.20509e+07	4.22598e-08	4.34805e-08	FALSE
rs72665111	13	103341399	C	T	392	0.0153061	2.06166	0.113491	-6.52336	1.45747	9.37072e-10	2.15009e-09	TRUE
rs72727054	1	182918070	A	C	390	0.0128205	1.91812	0.086767	-4.72632	1.26535	7.427e-11	2.86361e-10	TRUE
rs72765645	15	88747381	T	C	392	0.0153061	1.93401	0.0874498	-3.97331	1.00372	6.1515e-11	2.44751e-10	TRUE
rs72789027	5	122398911	G	A	381	0.011811	1.02662	0.0267163	-6.05941	1.50184	3.36676e-10	9.19101e-10	TRUE
rs72946723	2	215939481	T	G	390	0.0153846	2.94388	0.20257	-7.02268	1.54807	6.11859e-11	2.46059e-10	TRUE
rs72982862	11	73024364	C	G	388	0.0128866	3.68648	0.441019	-6.50367	1.7462	2.83793e-08	3.18734e-08	TRUE
rs72984920	11	73129629	T	A	392	0.0127551	3.68596	0.441026	-6.50382	1.7464	2.85149e-08	3.19777e-08	TRUE
rs73290250	8	101027016	C	T	382	0.0117801	1.01514	0.0272281	-7.16441	1.63888	7.65021e-10	1.82241e-09	TRUE
rs73586404	6	159852889	G	A	391	0.0140665	1.97398	0.0761217	-3.26055	0.833378	8.3884e-13	8.47909e-12	TRUE
rs73586413	6	159861958	G	A	392	0.0140306	1.97447	0.0761151	-3.2605	0.833318	8.26298e-13	8.46672e-12	TRUE
rs73602850	6	159840244	C	A	392	0.0153061	1.95564	0.0904248	-3.63149	0.959568	7.84865e-11	2.95015e-10	TRUE
rs73602871	6	159845960	A	T	391	0.0127877	1.97631	0.0703124	-3.89842	1.06488	9.11505e-14	1.21751e-12	TRUE
rs74017726	15	59317875	T	C	391	0.0153453	1.92783	0.116327	-4.28763	1.15435	1.58269e-08	2.02368e-08	TRUE
rs74036371	13	20462757	T	C	390	0.0128205	3.02578	0.219903	-4.84415	1.59843	1.10092e-10	3.72619e-10	TRUE
rs74405437	2	173087440	G	T	392	0.0165816	2.92088	0.23206	361802000000000	1.90429e+07	1.33305e-09	2.8408e-09	FALSE
rs74431019	2	74895143	G	C	392	0.0102041	1.88041	0.114864	-4.52704	1.27796	2.88468e-08	3.22051e-08	TRUE
rs74590485	1	115741692	G	A	387	0.0129199	2.01491	0.105317	-5.63321	1.33371	5.33895e-10	1.35374e-09	TRUE
rs74682453	2	236153722	T	C	392	0.0140306	2.02499	0.124907	-5.43717	1.36958	1.00639e-08	1.47894e-08	TRUE
rs74850781	14	99786465	T	C	386	0.015544	2.90213	0.16669	-5.23378	1.5974	1.17538e-12	1.03433e-11	TRUE
rs74979951	15	59320407	A	G	389	0.0154242	1.92811	0.116339	-4.28757	1.15428	1.57798e-08	2.02458e-08	TRUE
rs75001700	2	137200060	G	A	373	0.0134048	2.89143	0.204748	-4.26696	1.42812	1.65837e-10	5.21202e-10	TRUE
rs75107878	7	152231303	C	T	389	0.0115681	1.92965	0.087054	-4.71946	1.23662	6.14805e-11	2.45922e-10	TRUE
rs7512372	1	198581962	C	T	389	0.0154242	3.01385	0.228946	-6.59717	1.44028	3.00053e-10	8.37461e-10	TRUE
rs75587890	10	88157462	G	A	391	0.0153453	0.984484	0.0212142	-4.90578	1.42049	1.38749e-11	7.10851e-11	TRUE
rs7567603	2	173079317	T	C	391	0.0179028	2.91578	0.232208	-128721000000000	1.83733e+07	1.44087e-09	2.86641e-09	FALSE
rs75764841	5	173228072	T	C	385	0.0103896	2.8899	0.136095	-3.90979	1.23438	4.74077e-15	1.31337e-13	TRUE
rs75792711	2	173207021	T	C	378	0.021164	2.94664	0.278661	-678499000000000	1.72046e+07	2.37773e-08	2.77031e-08	FALSE
rs75842194	2	223404399	G	T	385	0.0116883	2.08352	0.130012	-6.43719	1.46088	7.54181e-09	1.1466e-08	TRUE
rs76013238	11	5133850	T	C	392	0.0127551	2.91982	0.282988	-4.87532	1.24001	4.0484e-08	4.2e-08	TRUE
rs76042195	6	159874530	G	A	385	0.012987	1.97255	0.070374	-3.89625	1.06406	1.0401e-13	1.31864e-12	TRUE
rs76069655	2	173188190	C	T	391	0.0191816	2.95791	0.268527	-990161000000000	1.77541e+07	1.14251e-08	1.60037e-08	FALSE
rs76538611	11	5127106	C	T	392	0.0127551	2.91982	0.282988	-4.87532	1.24001	4.0484e-08	4.19419e-08	TRUE
rs76593880	2	173097869	T	C	388	0.0167526	2.91892	0.231994	-772961000000000	1.90481e+07	1.35983e-09	2.77911e-09	FALSE
rs76620913	2	173107661	A	T	390	0.0192308	2.91063	0.236399	-960965000000000	1.78075e+07	2.1455e-09	3.95279e-09	FALSE
rs76752145	18	35294397	C	T	392	0.0114796	2.0472	0.120957	-7.2263	1.59151	3.94889e-09	6.7592e-09	TRUE
rs76886002	15	59315827	T	C	387	0.0129199	1.93221	0.102804	-4.68739	1.24633	1.67772e-09	3.23437e-09	TRUE
rs76961709	3	162418943	G	A	378	0.0119048	1.90392	0.106163	-4.64951	1.29142	5.11616e-09	8.46657e-09	TRUE
rs77060352	2	173126284	A	G	392	0.0204082	2.92417	0.237341	-799846000000000	1.72525e+07	1.94567e-09	3.65669e-09	FALSE
rs77112587	18	35285864	G	A	392	0.0114796	2.06322	0.13391	-7.64062	1.6607	1.71869e-08	2.16428e-08	TRUE
rs77214114	2	173137844	C	T	392	0.0178571	2.92072	0.23221	-422056000000000	1.83728e+07	1.35221e-09	2.80959e-09	FALSE
rs77835723	4	57651340	A	G	392	0.0127551	2.00421	0.131945	-5.18888	1.34955	3.43732e-08	3.67302e-08	TRUE
rs77839437	4	174822815	A	C	379	0.0211082	2.8933	0.188702	-4.91639	1.16132	2.72951e-11	1.23738e-10	TRUE
rs77849516	2	173159081	C	A	388	0.0206186	3.90359	0.372114	-971973000000000	1.6189e+07	1.56182e-10	4.95018e-10	FALSE
rs78238222	11	5138759	C	T	385	0.0155844	2.92059	0.286592	-4.86625	1.23744	4.88203e-08	4.89512e-08	TRUE
rs78258366	10	45618787	T	C	385	0.0194805	1.90837	0.106804	-4.91004	1.28888	5.23885e-09	8.55603e-09	TRUE
rs7826303	8	14068546	A	G	387	0.0103359	1.95356	0.117246	-4.52343	0.992544	1.1615e-08	1.61788e-08	TRUE
rs78378553	17	71572757	C	T	392	0.0102041	1.88318	0.118331	-4.51712	1.27311	4.38816e-08	4.48408e-08	TRUE
rs78513220	16	63094550	A	G	388	0.0128866	1.9602	0.0964294	-5.02396	1.31672	2.7471e-10	7.87291e-10	TRUE
rs78591725	3	67768594	G	T	387	0.0129199	3.14083	0.316832	-7.2371	1.7013	2.40596e-08	2.7945e-08	TRUE
rs78749137	10	109404073	G	A	390	0.0128205	1.0039	0.0239962	-5.59665	1.48729	9.13125e-11	3.17683e-10	TRUE
rs78768115	5	11323422	T	A	390	0.0166667	2.87799	0.227642	-3.36988	1.06722	1.61918e-09	3.12958e-09	TRUE
rs78806596	10	129916537	G	A	390	0.0166667	2.89267	0.21307	-3.93522	1.28615	3.68851e-10	9.88891e-10	TRUE
rs78885318	3	154439954	T	A	386	0.0181347	2.10867	0.148945	-4.20453	1.19819	4.66026e-08	4.70428e-08	TRUE
rs78977984	6	159894211	C	T	391	0.0127877	1.97464	0.0703325	-3.89809	1.06473	9.63627e-14	1.24275e-12	TRUE
rs79004915	2	173084542	C	T	391	0.0179028	2.91824	0.232199	-835120000000000	1.83734e+07	1.39497e-09	2.8201e-09	FALSE
rs79237558	11	5133993	C	T	389	0.0115681	2.90863	0.270929	-4.88219	1.2409	2.29627e-08	2.69218e-08	TRUE
rs79240659	19	29296485	G	A	391	0.0127877	3.02097	0.288433	-4.78582	1.44744	1.85487e-08	2.28574e-08	TRUE
rs79424616	3	162548949	C	T	386	0.0142487	1.98488	0.100185	-5.38974	1.30423	3.58857e-10	9.65558e-10	TRUE
rs79449672	10	129919750	G	C	392	0.0153061	1.93073	0.110103	-4.39026	1.17075	5.93301e-09	9.44232e-09	TRUE
rs79512888	8	66212259	C	A	386	0.0103627	0.997099	0.0206354	-6.98669	1.62935	3.88899e-12	2.62069e-11	TRUE
rs79609181	2	173080637	G	A	389	0.0179949	2.91997	0.232227	-821153000000000	1.83748e+07	1.36716e-09	2.78647e-09	FALSE
rs79655454	8	71360881	G	A	390	0.0141026	1.92341	0.109445	-5.82807	1.47257	6.09985e-09	9.60566e-09	TRUE
rs79725756	19	34912021	T	C	392	0.0255102	3.17108	0.317494	-4.44525	1.34332	1.82507e-08	2.27147e-08	TRUE
rs79768452	6	153340618	A	G	391	0.0549872	4.8987	0.713448	-3.92045	0.995885	6.64643e-09	1.03144e-08	TRUE
rs79924962	3	67715233	A	G	386	0.011658	3.14022	0.316423	-7.37826	1.75381	2.37146e-08	2.76732e-08	TRUE
rs80034355	10	77986947	G	A	390	0.0141026	0.990653	0.0281834	-5.37001	1.57866	3.61321e-09	6.31468e-09	TRUE
rs9295112	6	159839582	T	A	392	0.0153061	1.95564	0.0904248	-3.63149	0.959568	7.84865e-11	2.87784e-10	TRUE
rs9456455	6	159846736	C	T	392	0.0140306	1.96745	0.0790345	-3.77273	1.00259	2.58977e-12	1.86264e-11	TRUE
rs9457735	6	159839435	A	G	392	0.0140306	1.9646	0.0817635	-3.72358	0.985321	6.39313e-12	3.79529e-11	TRUE
rs9457736	6	159839503	A	C	392	0.0153061	1.95564	0.0904248	-3.63149	0.959568	7.84865e-11	2.96505e-10	TRUE
rs9457737	6	159839593	G	A	392	0.0153061	1.95564	0.0904248	-3.63149	0.959568	7.84865e-11	2.9354e-10	TRUE
rs9457741	6	159844787	T	C	388	0.0128866	1.96276	0.0771899	-3.79238	1.01097	1.61091e-12	1.21713e-11	TRUE
rs9633833	11	48933344	A	C	392	0.0102041	1.94326	0.0925192	-4.81029	1.25429	1.67268e-10	5.235e-10	TRUE
rs9797337	18	23089811	AGAAAGAAAGAAAGAGAAAGAAAGAAAGAAAGAGAAAGAAAGAAAGGAAGAAAGAAGGAAGGAAAGAAGGAAGGAAGGAAGGAAGGAAGGAAGGAAGGAAG	GGAAAGAAAGAAAGAGAAAGAAAGAAAGAAAGAGAAAGAAAGAAAGGAAGAAAGAAGGAAGGAAAGAAGGAAGGAAGGAAGGAAGGAAGGAAGGAAGGAAG	374	0.013369	3.06948	0.293962	-3.44652	0.970859	1.50202e-08	1.94379e-08	TRUE
Abbreviations: SNP, single nucleotide polymorphism; POS, position; A1, allele 1; A2, allele 2; N, number; AF, allele frequency; VAR, variance; SE, standard error; PVAL, P value.
